# Supplementary material for: Anisotropic charge trapping in phototransistors unlocks ultrasensitive polarimetry for bionic navigation
Source: Nat Commun. 2022 Nov 4;13:6629. doi: 10.1038/s41467-022-34421-3 (PMC9636252; doi:10.1038/s41467-022-34421-3)
Supplement: Supplementary file 3 — Source Data [file 41467_2022_34421_MOESM3_ESM.xlsx]

## Sheet: Sheet1
Fig. 2g						Fig. 3a								Fig. 3b			Fig. 3c				Fig. 3d															Fig. 3e				Fig. 3f				Fig. 3g					Fig. 3h
Wavelength (nm)	0° Absorbance	30° Absorbance	60° Absorbance	90° Absorbance		VG (V)	0° -IDS (A)	180° -IDS (A)	360° -IDS (A)	90° -IDS (A)	270° -IDS (A)	450° -IDS (A)		Angle (°)	ΔVth (V)		VG (V)	Angle (°)	-IDS (A)		0° Time (s)	0° -IDS (A)	15° Time (s)	15° -IDS (A)	30° Time (s)	30° -IDS (A)	45° Time (s)	45° -IDS (A)	60° Time (s)	60° -IDS (A)	75° Time (s)	75° -IDS (A)	90° Time (s)	90° -IDS (A)		Angle (°)	tr (s)	-Isat (μA)		Angle (°)	τ1 (s)	τ2 (s)		Time (s)	90° -IDS (A)	Time (s)	0° -IDS (A)		Device Composition
500	0.027943	0.049737	0.028707	0.031884		50	1.53632e-09	1.6636e-09	1.86614e-09	1.23389e-09	1.20384e-09	1.11357e-09		0	55.9372		50	0	5.45863e-09		0.13235	2.78354e-09	0.128444	5.89694e-09	0.0455942	4.28897e-09	0.0574455	6.46547e-10	0.0711546	4.74774e-09	0.126839	9.72003e-09	0.128201	4.66742e-09		0	7.4	75.0711		0	4.40638	47.46		4.94197	2.00139e-12	244.942	5.56402e-12		C8-BTBT
499	0.028226	0.051942	0.029289	0.031615		49	1.5567e-09	1.68477e-09	1.9016e-09	1.25091e-09	1.20965e-09	1.12174e-09		15	54.9687		49	0	5.36147e-09		0.282345	2.7854e-09	0.257087	5.87961e-09	0.195578	4.42976e-09	0.207445	6.41852e-10	0.221125	4.76625e-09	0.25546	9.71666e-09	0.256825	5.20134e-09		15	7.5	73.3726		15	5.71342	58.9526		6.24947	1.68632e-12	246.249	4.54771e-12		Si NW
498	0.028619	0.051444	0.029128	0.030215		48	1.5662e-09	1.71595e-09	1.92705e-09	1.26011e-09	1.23192e-09	1.13897e-09		30	51.9001		48	0	5.26936e-09		0.432331	2.79162e-09	0.385721	5.88233e-09	0.345531	4.50779e-09	0.357471	6.56314e-10	0.371114	4.68262e-09	0.384079	9.62536e-09	0.385466	5.6693e-09		30	8.3	72.0008		30	6.26004	60.8768		7.55698	1.4831e-12	247.557	3.81901e-12		MAPbI3
497	0.028488	0.052437	0.028849	0.032004		47	1.59493e-09	1.72141e-09	1.95062e-09	1.27737e-09	1.24014e-09	1.1554e-09		45	47.3269		47	0	5.19145e-09		0.582338	2.78106e-09	0.514368	5.88837e-09	0.495487	4.55737e-09	0.507469	6.65012e-10	0.521102	4.54842e-09	0.512692	9.62962e-09	0.51409	5.94958e-09		45	10.5	69.1181		45	6.31888	67.5601		8.86439	1.33352e-12	248.864	3.32098e-12		Te
496	0.029046	0.052457	0.029578	0.030646		46	1.62281e-09	1.74134e-09	1.9746e-09	1.28826e-09	1.2553e-09	1.16483e-09		60	40.5647		46	0	5.10899e-09		0.732323	3.03017e-09	0.64301	5.85722e-09	0.645471	4.56548e-09	0.657452	6.6967e-10	0.83075	8.37175e-09	0.64132	9.63062e-09	0.642729	6.08223e-09		60	14.3	66.6881		60	8.64028	92.9198		10.1719	1.21402e-12	250.172	2.93099e-12		TiS3/Si
495	0.031287	0.052088	0.032141	0.032908		45	1.63665e-09	1.75663e-09	1.99482e-09	1.29961e-09	1.26499e-09	1.17999e-09		75	35.7661		45	0	5.01765e-09		1.04198	7.23425e-09	0.771645	5.83136e-09	0.955115	9.20847e-09	0.807445	7.13008e-10	0.959299	9.29226e-09	0.769965	9.67039e-09	0.771355	6.22049e-09		75	18.5	62.3035		75	9.55822	106.718		11.4793	1.12739e-12	251.479	2.61208e-12		BP/WSe2
494	0.029186	0.05359	0.030907	0.033627		44	1.66377e-09	1.78323e-09	2.0034e-09	1.30801e-09	1.27662e-09	1.18821e-09		90	32.7509		44	0	4.95286e-09		1.17053	7.71621e-09	0.900281	8.04641e-09	1.08364	9.88094e-09	0.957444	2.68812e-09	1.08793	9.85972e-09	0.898578	1.19458e-08	0.90001	6.42745e-09		90	21.8	60.1259		90	11.1177	130.385		12.7868	1.04129e-12	252.786	2.3581e-12		PdSe2/Perovskite
493	0.02978	0.052476	0.03046	0.033031		43	1.67216e-09	1.7991e-09	2.02432e-09	1.31874e-09	1.28233e-09	1.19698e-09		105	38.3707		43	0	4.94765e-09		1.29916	8.0331e-09	1.02893	9.97357e-09	1.21227	1.0195e-08	1.10743	3.99108e-09	1.21655	1.00564e-08	1.02719	1.35391e-08	1.02866	8.77228e-09										14.0941	9.78589e-13	254.094	2.13883e-12		PdSe2/Si
492	0.028022	0.05342	0.032588	0.033386		42	1.69291e-09	1.81638e-09	2.04141e-09	1.32901e-09	1.29055e-09	1.21319e-09		120	46.0136		42	0	5.2301e-09		1.42778	8.21532e-09	1.15758	1.09271e-08	1.34089	1.03978e-08	1.25743	4.86023e-09	1.34518	1.04508e-08	1.15582	1.44131e-08	1.15729	9.85479e-09										15.4014	9.22381e-13	255.401	1.98133e-12		BP/MoS2
491	0.029903	0.055821	0.032938	0.034825		41	1.70798e-09	1.83429e-09	2.04654e-09	1.34212e-09	1.30358e-09	1.22034e-09		135	52.147		41	0	6.34426e-09		1.55643	8.43476e-09	1.28622	1.13941e-08	1.46953	1.05813e-08	1.5671	5.83434e-09	1.47383	1.0675e-08	1.28444	1.49004e-08	1.28593	1.04615e-08										17.3894	1.29603e-10	257.389	2.76065e-10		PdSe2/Ge
490	0.030461	0.055161	0.032915	0.03565		40	1.72509e-09	1.84965e-09	2.06834e-09	1.35455e-09	1.31452e-09	1.24043e-09		150	55.6836		40	0	8.97237e-09		1.68506	8.63933e-09	1.41486	1.16995e-08	1.59816	1.091e-08	1.69564	6.17495e-09	1.60246	1.07796e-08	1.41305	1.53874e-08	1.41456	1.09927e-08										18.0248	1.12158e-10	258.025	2.6337e-10		BP/ferroelectrics
489	0.029512	0.0546	0.032961	0.034938		39	1.73161e-09	1.87068e-09	2.07871e-09	1.36962e-09	1.32774e-09	1.25044e-09		165	59.7699		39	0	1.49655e-08		1.81369	9.10989e-09	1.5435	1.19345e-08	1.72678	1.12748e-08	1.82429	6.44332e-09	1.73109	1.09766e-08	1.54166	1.58116e-08	1.54322	1.13928e-08										18.6602	1.01628e-10	260.281	3.78048e-06		DPA
488	0.030633	0.054238	0.034433	0.036685		38	1.75362e-09	1.88815e-09	2.12696e-09	1.37363e-09	1.33365e-09	1.2648e-09		180	59.719		38	0	2.75154e-08		1.94234	1.06453e-08	1.67214	1.21104e-08	1.8554	1.09767e-08	1.95292	6.58445e-09	1.85972	1.12576e-08	1.67028	1.62567e-08	1.67184	1.17683e-08										19.2956	9.75454e-11	260.992	8.5717e-06
487	0.032965	0.054686	0.03339	0.034884		37	1.78948e-09	2.01381e-09	2.40613e-09	1.38673e-09	1.34721e-09	1.28254e-09		195	55.807		37	0	1.14782e-07		2.07097	1.51728e-08	1.80078	1.2281e-08	1.98402	1.12796e-08	2.08156	6.69036e-09	1.98836	1.1494e-08	1.79889	1.654e-08	1.80048	1.21034e-08										19.931	1.01074e-10	261.543	1.30254e-05
486	0.031578	0.052471	0.0328	0.034369		36	2.07198e-09	2.58089e-09	3.43529e-09	1.39802e-09	1.35764e-09	1.29439e-09		210	55.1624		36	0	1.96645e-07		2.19961	2.43596e-08	1.92942	1.27868e-08	2.11265	1.30088e-08	2.2102	7.03756e-09	2.11701	1.15611e-08	1.92753	1.68427e-08	1.92909	1.24274e-08										21.6369	3.67763e-05	262.253	6.47856e-05
485	0.030928	0.05477	0.032841	0.033588		35	3.21664e-09	4.55375e-09	1.91411e-08	1.4128e-09	1.37066e-09	1.2988e-09		225	49.9958		35	0	3.2162e-07		2.32826	4.24376e-08	2.05806	1.44012e-08	2.24126	1.68749e-08	2.33884	7.51081e-09	2.24567	1.13789e-08	2.05615	1.71128e-08	2.05772	1.26775e-08										22.9067	7.85784e-11	263.523	5.83525e-11
484	0.029394	0.054107	0.032435	0.036007		34	2.11705e-08	2.94276e-08	4.09914e-08	1.42286e-09	1.37671e-09	1.3085e-09		240	43.4772		34	0	8.68767e-07		2.62906	1.51945e-07	2.18671	1.87755e-08	2.36987	2.41439e-08	2.46747	8.5468e-09	2.3743	1.1697e-08	2.18477	1.74901e-08	2.18637	1.2883e-08										27.2583	7.44358e-12	267.874	4.89196e-12
483	0.03081	0.055469	0.031869	0.035748		33	4.61955e-08	1.34216e-07	1.72497e-07	1.43269e-09	1.39659e-09	1.32119e-09		255	35.7951		33	0	1.24263e-06		2.75766	2.43637e-07	2.31532	2.75246e-08	2.49848	3.62606e-08	2.5961	1.04287e-08	2.50293	1.19891e-08	2.31339	1.78514e-08	2.31499	1.31368e-08										28.5657	5.94121e-12	269.182	3.88941e-12
482	0.029771	0.053599	0.032553	0.034377		32	2.02269e-07	2.35155e-07	2.945e-07	1.43651e-09	1.39988e-09	1.32885e-09		270	33.3967		32	0	1.70261e-06		2.88629	3.73462e-07	2.44398	4.38937e-08	2.79924	1.04452e-07	2.72476	1.37992e-08	2.63157	1.22871e-08	2.44201	1.81283e-08	2.44364	1.33184e-08										29.8732	4.92932e-12	270.489	3.23718e-12
481	0.030921	0.05432	0.031817	0.033436		31	3.4562e-07	3.89836e-07	4.77558e-07	1.44634e-09	1.40796e-09	1.33242e-09		285	39.025		31	0	2.29756e-06		3.18704	8.73955e-07	2.74477	1.40649e-07	2.92785	1.58187e-07	2.85339	1.90473e-08	2.76023	1.25831e-08	2.57064	1.83595e-08	2.57226	1.3287e-08										31.1806	4.18325e-12	271.797	2.78374e-12
480	0.030259	0.053138	0.031095	0.033807		30	9.34426e-07	9.94212e-07	1.16401e-06	1.4592e-09	1.41934e-09	1.34573e-09		300	46.3621		30	0	3.03444e-06		3.31564	1.19157e-06	2.8734	2.21485e-07	3.05648	2.33342e-07	2.98202	2.73392e-08	2.88887	1.33842e-08	2.69928	1.85331e-08	2.70088	1.33655e-08										32.488	3.61965e-12	273.104	2.42926e-12
479	0.031931	0.052182	0.031047	0.0364		29	1.34893e-06	1.4367e-06	1.64797e-06	1.46604e-09	1.4272e-09	1.36147e-09		315	49.7502		29	0	3.90464e-06		3.44427	1.57973e-06	3.00204	3.32342e-07	3.18508	3.32623e-07	3.11065	3.96587e-08	3.01751	1.45813e-08	2.82788	1.87994e-08	2.8295	1.35922e-08										33.7955	3.19168e-12	274.412	2.15696e-12
478	0.030524	0.051659	0.028966	0.033812		28	1.88422e-06	1.99688e-06	2.24248e-06	1.47798e-09	1.43622e-09	1.36942e-09		330	53.6081		28	0	4.86669e-06		3.57292	2.05289e-06	3.13068	4.84661e-07	3.31369	4.59025e-07	3.41145	9.41463e-08	3.14614	1.60676e-08	2.9565	1.90777e-08	2.95813	1.35035e-08										35.1029	2.84719e-12	275.719	1.93434e-12
477	0.029667	0.053034	0.029428	0.03593		27	2.57859e-06	2.69464e-06	2.99931e-06	1.4877e-09	1.4477e-09	1.3752e-09		345	55.7027		27	0	7.22812e-06		3.70155	2.61117e-06	3.43144	1.02842e-06	3.61443	8.87532e-07	3.54005	1.33095e-07	3.27479	1.88891e-08	3.08515	1.92934e-08	3.08676	1.39653e-08										36.4103	2.58295e-12	277.027	1.76667e-12
476	0.027928	0.052578	0.03144	0.034479		26	3.42991e-06	3.54945e-06	3.92151e-06	1.4984e-09	1.45493e-09	1.38201e-09		360	56.8386		26	0	8.66752e-06		3.83019	3.2574e-06	3.56005	1.35927e-06	3.74302	1.13373e-06	3.66868	1.83382e-07	3.40343	2.1861e-08	3.21376	1.94843e-08	3.21539	1.53628e-08										37.6009	9.59141e-11	278.837	3.38352e-10
475	0.026642	0.052208	0.028838	0.033734		25	4.47476e-06	4.59003e-06	6.37146e-06	1.50369e-09	1.4643e-09	1.38968e-09					25	0	1.02272e-05		3.95881	3.95749e-06	3.68868	1.7573e-06	3.87162	1.42841e-06	3.79733	2.4594e-07	3.53207	2.64478e-08	3.3424	1.96415e-08	3.34403	1.59644e-08										38.8775	1.31279e-10	279.792	2.14307e-08
474	0.030875	0.05017	0.029297	0.034636		24	7.18593e-06	7.28596e-06	7.96191e-06	1.50426e-09	1.4686e-09	1.38877e-09					24	0	1.18512e-05		4.08745	4.76912e-06	3.81731	2.22354e-06	4.00022	1.76837e-06	3.926	3.23821e-07	3.66071	3.32052e-08	3.47103	1.99032e-08	3.47267	1.63546e-08										39.5129	1.14657e-10	281.457	3.85079e-06
473	0.02922	0.053282	0.030084	0.034078		23	8.92595e-06	8.99764e-06	9.68356e-06	1.51771e-09	1.48441e-09	1.40031e-09					23	0	1.35157e-05		4.37782	6.95966e-06	3.94596	2.77924e-06	4.12883	2.16249e-06	4.05465	4.1812e-07	3.78934	4.20561e-08	3.59965	2.01143e-08	3.60129	1.65964e-08										40.1483	1.04401e-10	282.168	8.83813e-06
472	0.028864	0.050569	0.028921	0.031256		22	1.08573e-05	1.08993e-05	1.16678e-05	1.52417e-09	1.48964e-09	1.41153e-09					22	0	1.52726e-05		4.50643	8.04856e-06	4.07459	3.41077e-06	4.25746	2.60951e-06	4.35541	7.0931e-07	4.09011	7.56317e-08	3.72828	2.04059e-08	3.72993	1.68658e-08										40.7837	9.82097e-11	282.719	1.35358e-05
471	0.029845	0.05366	0.029906	0.03361		21	1.30113e-05	1.29724e-05	1.38701e-05	1.52749e-09	1.49978e-09	1.41894e-09					21	0	1.70099e-05		4.63506	9.23603e-06	4.20323	4.11767e-06	4.38608	3.11857e-06	4.48402	8.69095e-07	4.21873	9.67052e-08	3.85689	2.0728e-08	3.85855	1.7045e-08										42.4896	3.57894e-05	283.429	6.82604e-05
470	0.029782	0.052622	0.028342	0.030392		20	1.54104e-05	1.53336e-05	1.63308e-05	1.55211e-09	1.523e-09	1.43387e-09					20	0	1.88044e-05		4.76369	1.04869e-05	4.33184	4.88723e-06	4.51471	3.68039e-06	4.61268	1.05364e-06	4.34738	1.22657e-07	3.9855	2.10994e-08	3.98721	1.7263e-08										43.7594	7.81739e-11	284.699	5.222e-11
469	0.028448	0.050984	0.029955	0.032677		19	1.80256e-05	1.79152e-05	1.89587e-05	1.64867e-09	1.57669e-09	1.47115e-09					19	0	2.06149e-05		4.89233	1.18215e-05	4.62219	6.93667e-06	4.64335	4.29713e-06	4.74129	1.26266e-06	4.47603	1.54387e-07	4.11412	2.15735e-08	4.11586	1.7397e-08										48.1109	7.25873e-12	289.051	5.26848e-12
468	0.031434	0.054207	0.031629	0.033753		18	2.08181e-05	2.06699e-05	2.17578e-05	1.94093e-09	1.76999e-09	1.62187e-09					18	0	2.24359e-05		5.02098	1.32239e-05	4.75079	7.95054e-06	4.77197	4.96702e-06	4.86993	1.49616e-06	4.60465	1.92593e-07	4.24274	2.2361e-08	4.24449	1.75711e-08										49.4184	5.79891e-12	290.358	4.21614e-12
467	0.031558	0.05463	0.027566	0.03294		17	2.37841e-05	2.35562e-05	2.46769e-05	2.67142e-09	2.26953e-09	2.08611e-09					17	0	2.43496e-05		5.1496	1.46552e-05	4.87941	9.0371e-06	5.06231	6.6291e-06	4.99859	1.75261e-06	4.73328	2.39155e-07	4.37138	2.3384e-08	4.37313	1.77534e-08										50.7257	4.76735e-12	291.666	3.53492e-12
466	0.028898	0.053021	0.029071	0.032365		16	2.69208e-05	2.65902e-05	2.77384e-05	4.26498e-09	3.36891e-09	2.99551e-09					16	0	2.6203e-05		5.27822	1.61215e-05	5.00804	1.01748e-05	5.19091	7.46616e-06	5.12722	2.04388e-06	4.86191	2.93964e-07	4.5	2.48889e-08	4.50176	1.80143e-08										52.033	4.0835e-12	292.973	3.06076e-12
465	0.029626	0.051695	0.027754	0.03307		15	2.99086e-05	2.96571e-05	3.08796e-05	1.04122e-08	7.86094e-09	4.82034e-09					15	0	2.79501e-05		5.40688	1.75783e-05	5.13668	1.13955e-05	5.31951	8.33769e-06	5.25586	2.36207e-06	4.99057	3.55653e-07	4.62864	2.68592e-08	4.63042	1.82374e-08										53.3404	3.55178e-12	294.281	2.70881e-12
464	0.029767	0.053535	0.027993	0.031189		14	3.32568e-05	3.27414e-05	3.40591e-05	1.85786e-08	1.41217e-08	1.14992e-08					14	0	2.96175e-05		5.53551	1.91267e-05	5.26531	1.26584e-05	5.44815	9.25523e-06	5.3845	2.71537e-06	5.11924	4.24691e-07	4.75726	2.89996e-08	4.75906	1.8464e-08										54.6478	3.13276e-12	295.588	2.41532e-12
463	0.030625	0.052285	0.029189	0.032488		13	3.65691e-05	3.60795e-05	3.71693e-05	3.22719e-08	2.4721e-08	2.07143e-08					13	0	3.13105e-05		5.66415	2.04997e-05	5.39397	1.39857e-05	5.57678	1.02351e-05	5.51314	3.10261e-06	5.42	6.25424e-07	4.88589	3.21021e-08	4.8877	1.87339e-08										55.9553	2.80358e-12	296.895	2.17569e-12
462	0.026108	0.052158	0.02988	0.031003		12	3.99589e-05	3.9413e-05	4.04806e-05	7.11849e-08	4.29135e-08	3.61199e-08					12	0	3.23979e-05		5.79278	2.20671e-05	5.52259	1.53201e-05	5.70539	1.12313e-05	5.6418	3.51613e-06	5.54863	7.28369e-07	5.01451	3.56367e-08	5.01634	1.91031e-08										57.2627	2.55162e-12	298.203	1.98447e-12
461	0.027273	0.050478	0.030044	0.032039		11	4.33901e-05	4.2734e-05	4.37747e-05	1.11183e-07	9.16632e-08	7.90294e-08					11	0	3.37986e-05		5.92143	2.36172e-05	5.65125	1.67147e-05	5.83403	1.23055e-05	5.77043	3.96673e-06	5.67725	8.42491e-07	5.14313	4.02665e-08	5.14497	1.94487e-08										59.2507	1.42351e-10	300.191	4.58831e-10
460	0.028741	0.052331	0.031498	0.032728		10	4.68856e-05	4.61693e-05	4.70522e-05	1.66781e-07	1.40941e-07	1.22902e-07					10	0	3.42992e-05		6.05006	2.51225e-05	5.77989	1.81317e-05	5.96264	1.33856e-05	5.89907	4.44978e-06	5.80588	9.66247e-07	5.27174	4.56254e-08	5.27362	1.97807e-08										59.8861	1.1936e-10	302.675	3.91212e-06
459	0.028672	0.052065	0.0305	0.031436		9	5.13817e-05	4.95311e-05	5.11586e-05	2.42696e-07	2.09575e-07	1.84678e-07					9	0	3.49957e-05		6.17871	2.66145e-05	5.90853	1.95544e-05	6.09126	1.45034e-05	6.0277	4.97129e-06	5.93453	1.10339e-06	5.57249	6.35593e-08	5.40225	2.05044e-08										60.5215	1.07834e-10	303.387	9.10959e-06
458	0.029452	0.054863	0.029476	0.034329		8	5.51474e-05	5.3374e-05	5.48271e-05	3.41743e-07	3.02369e-07	2.67841e-07					8	0	3.56322e-05		6.30735	2.81203e-05	6.03717	2.10128e-05	6.21989	1.56495e-05	6.31807	6.23985e-06	6.06318	1.25128e-06	5.70111	7.38561e-08	5.53089	2.12828e-08										61.1569	1.0103e-10	303.937	1.40641e-05
457	0.030127	0.0534	0.028237	0.032006		7	5.854e-05	5.70419e-05	5.80161e-05	4.74578e-07	4.24973e-07	3.7959e-07					7	0	3.60234e-05		6.43598	2.96589e-05	6.16581	2.24555e-05	6.34852	1.68001e-05	6.4467	6.83974e-06	6.1918	1.40765e-06	5.82976	8.6059e-08	5.65954	2.23185e-08										61.7923	9.55426e-11	304.487	1.9066e-05
456	0.030288	0.052175	0.026751	0.032479		6	6.14765e-05	6.02184e-05	6.10006e-05	7.426e-07	6.77769e-07	6.08032e-07					6	0	3.63898e-05		6.56463	3.113e-05	6.29445	2.3918e-05	6.47714	1.8002e-05	6.57534	7.46655e-06	6.32041	1.57953e-06	5.95837	1.00405e-07	5.78817	2.3569e-08										63.4982	3.08794e-05	305.197	6.80688e-05
455	0.030019	0.05104	0.027113	0.030512		5	6.41658e-05	6.31599e-05	6.37301e-05	9.91825e-07	9.10284e-07	8.23353e-07					5	0	3.66087e-05		6.69327	3.25927e-05	6.4231	2.54068e-05	6.60576	1.91959e-05	6.70398	8.13682e-06	6.44905	1.76549e-06	6.087	1.1643e-07	5.91683	2.522e-08										64.768	8.93216e-11	306.468	6.7673e-11
454	0.031917	0.054816	0.026046	0.031141		4	6.6455e-05	6.57624e-05	6.61882e-05	1.2893e-06	1.19623e-06	1.0908e-06					4	0	3.6803e-05		6.82192	3.39977e-05	6.55174	2.68328e-05	6.73436	2.03805e-05	6.83263	8.82375e-06	6.57769	1.96449e-06	6.21563	1.35984e-07	6.04548	2.72405e-08										69.1196	7.28425e-12	310.819	5.9424e-12
453	0.02941	0.055174	0.027661	0.031926		3	6.84328e-05	6.79421e-05	6.82479e-05	1.65132e-06	1.54534e-06	1.41875e-06					3	0	3.68096e-05		6.95055	3.53749e-05	6.68038	2.82409e-05	6.86298	2.15942e-05	6.96126	9.5464e-06	6.70634	2.18056e-06	6.34426	1.5844e-07	6.17411	2.97997e-08										70.427	5.81536e-12	312.127	4.82544e-12
452	0.028269	0.053861	0.027379	0.031747		2	6.92715e-05	6.97668e-05	6.99835e-05	2.08747e-06	1.96182e-06	1.815e-06					2	0	3.67337e-05		7.0792	3.67743e-05	6.80902	2.93763e-05	6.9916	2.27905e-05	7.08991	1.02952e-05	6.83498	2.40985e-06	6.47288	1.83288e-07	6.30274	3.31458e-08										71.7345	4.85048e-12	313.434	4.04429e-12
451	0.029761	0.054034	0.029029	0.03151		1	7.06422e-05	7.09479e-05	7.1085e-05	2.60012e-06	2.46326e-06	2.29848e-06					1	0	3.7062e-05		7.20784	3.81282e-05	6.93765	3.07242e-05	7.12022	2.40485e-05	7.21855	1.10702e-05	6.9636	2.65285e-06	6.60149	2.12138e-07	6.43136	3.69176e-08										73.042	4.16733e-12	314.741	3.48212e-12
450	0.031355	0.0526	0.025972	0.034358		0	7.16027e-05	7.21338e-05	7.20455e-05	3.2044e-06	3.04508e-06	2.85616e-06					0	0	3.73803e-05		7.3365	3.93326e-05	7.0663	3.21225e-05	7.24884	2.52597e-05	7.3472	1.18588e-05	7.09225	2.91649e-06	6.73011	2.44547e-07	6.56	4.15695e-08										74.3493	3.65789e-12	316.049	3.04038e-12
449	0.031016	0.053156	0.027148	0.033367		-1	7.23695e-05	7.26563e-05	7.25902e-05	3.92043e-06	3.74127e-06	3.52809e-06					-1	0	3.74169e-05		7.46514	4.04712e-05	7.19493	3.34396e-05	7.37747	2.64694e-05	7.47584	1.26605e-05	7.22089	3.19697e-06	6.85874	2.79146e-07	6.68862	4.69072e-08										75.6568	3.2279e-12	317.356	2.72137e-12
448	0.031071	0.05092	0.028935	0.032552		-2	7.31167e-05	7.34159e-05	7.30445e-05	4.72465e-06	4.52309e-06	4.28375e-06					-2	0	3.7701e-05		7.59378	4.17445e-05	7.32359	3.48152e-05	7.5061	2.76885e-05	7.60449	1.34842e-05	7.34954	3.487e-06	6.98735	3.19305e-07	6.98939	6.34558e-08										76.9642	2.89539e-12	318.664	2.44553e-12
447	0.031902	0.053005	0.028892	0.033703		-3	7.39168e-05	7.393e-05	7.34925e-05	5.93676e-06	5.67044e-06	5.3967e-06					-3	0	3.81514e-05		7.7224	4.29291e-05	7.45221	3.61378e-05	7.63472	2.87088e-05	7.73313	1.4323e-05	7.47819	3.7952e-06	7.11594	3.62776e-07	7.11799	7.25456e-08										78.2718	2.62478e-12	319.971	2.22822e-12
446	0.030329	0.055551	0.031041	0.033322		-4	7.44214e-05	7.43797e-05	7.40672e-05	7.00962e-06	6.7489e-06	6.42441e-06					-4	0	3.86106e-05		7.85104	4.41311e-05	7.58086	3.7395e-05	7.76334	2.98742e-05	7.86176	1.51841e-05	7.60682	4.1265e-06	7.24458	4.11956e-07	7.24662	8.25829e-08										79.58	8.65133e-11	321.959	6.18959e-10
445	0.030667	0.056616	0.031475	0.034231		-5	7.49697e-05	7.50805e-05	7.47132e-05	8.19376e-06	7.89341e-06	7.55703e-06					-5	0	3.90203e-05		7.97966	4.53674e-05	7.70951	3.86387e-05	7.89197	3.10567e-05	7.99039	1.60753e-05	7.73546	4.4701e-06	7.37321	4.66137e-07	7.37526	9.43914e-08										80.8567	1.18168e-10	324.553	3.90078e-06
444	0.031171	0.054617	0.02915	0.033348		-6	7.53374e-05	7.56701e-05	7.52468e-05	9.4669e-06	9.16262e-06	8.77256e-06					-6	0	3.96598e-05		8.1083	4.65079e-05	7.83814	3.99031e-05	8.0206	3.21701e-05	8.11905	1.69487e-05	7.86411	4.82151e-06	7.67393	6.08452e-07	7.50389	1.0776e-07										81.4921	1.0447e-10	325.264	9.02417e-06
443	0.030854	0.052352	0.029929	0.03277		-7	7.56583e-05	7.61193e-05	7.59331e-05	1.08176e-05	1.04997e-05	1.00916e-05					-7	0	4.02831e-05		8.23694	4.76164e-05	7.96679	4.1101e-05	8.14922	3.33462e-05	8.2477	1.78564e-05	8.15445	5.67328e-06	7.80253	6.78334e-07	7.63251	1.23206e-07										82.1275	9.72531e-11	325.814	1.3797e-05
442	0.029886	0.052443	0.031106	0.03175		-8	7.62787e-05	7.67846e-05	7.65045e-05	1.2245e-05	1.18984e-05	1.1471e-05					-8	0	4.08888e-05		8.36559	4.86903e-05	8.09543	4.21547e-05	8.27783	3.45035e-05	8.37634	1.87744e-05	8.28305	6.07552e-06	7.93117	7.53002e-07	7.76115	1.4041e-07										82.7628	9.18473e-11	326.365	1.84791e-05
441	0.030328	0.052883	0.029831	0.033314		-9	7.6765e-05	7.71916e-05	7.71565e-05	1.37055e-05	1.32903e-05	1.28675e-05					-9	0	4.15122e-05		8.49424	4.96555e-05	8.22407	4.33514e-05	8.40644	3.5569e-05	8.50497	1.96814e-05	8.41169	6.49992e-06	8.05982	8.30775e-07	7.88978	1.59714e-07										84.4687	3.22625e-05	327.075	6.92822e-05
440	0.030314	0.057273	0.031907	0.033997		-10	7.73918e-05	7.77174e-05	7.77385e-05	1.50949e-05	1.46234e-05	1.42875e-05					-10	0	4.21089e-05		8.77603	5.19507e-05	8.35273	4.45393e-05	8.53506	3.66494e-05	8.63361	2.059e-05	8.54034	6.93985e-06	8.18845	9.15559e-07	8.01841	1.81353e-07										85.7386	7.10356e-11	328.345	7.31426e-11
439	0.030758	0.057768	0.030124	0.032656		-11	7.80487e-05	7.82795e-05	7.83853e-05	1.65338e-05	1.60773e-05	1.56752e-05					-11	0	4.26621e-05		8.90466	5.29389e-05	8.48139	4.54744e-05	8.6637	3.76971e-05	8.76225	2.14819e-05	8.66899	7.39116e-06	8.31708	1.00826e-06	8.14707	2.06245e-07										90.0901	6.82829e-12	332.697	6.29708e-12
438	0.02934	0.056576	0.029749	0.031792		-12	7.86311e-05	7.88693e-05	7.88685e-05	1.80067e-05	1.7567e-05	1.71223e-05					-12	0	4.33958e-05		9.03329	5.38101e-05	8.61002	4.65171e-05	8.79231	3.88038e-05	8.89088	2.24177e-05	8.79763	7.85436e-06	8.4457	1.1025e-06	8.27572	2.32987e-07										91.3975	5.44507e-12	334.004	5.05187e-12
437	0.030556	0.054273	0.031003	0.031129		-13	7.93452e-05	7.94977e-05	7.9393e-05	1.9534e-05	1.90203e-05	1.85859e-05					-13	0	4.40443e-05		9.16192	5.46835e-05	8.73866	4.75045e-05	8.92092	3.98477e-05	9.01953	2.33496e-05	8.92624	8.32472e-06	8.57433	1.20421e-06	8.40435	2.62502e-07										92.705	4.55196e-12	335.312	4.20566e-12
436	0.03031	0.054061	0.028773	0.031991		-14	8.01702e-05	8.01724e-05	8.00413e-05	2.11049e-05	2.05519e-05	2.00608e-05					-14	0	4.46769e-05		9.29058	5.55874e-05	8.86731	4.8492e-05	9.04954	4.08751e-05	9.14814	2.42468e-05	9.05487	8.79766e-06	8.70295	1.30878e-06	8.53299	2.94843e-07										94.0122	3.89426e-12	336.619	3.61539e-12
435	0.031126	0.055753	0.03009	0.032322		-15	8.07308e-05	8.09648e-05	8.07749e-05	2.27334e-05	2.21368e-05	2.16266e-05					-15	0	4.52554e-05		9.41922	5.6483e-05	8.99596	4.94401e-05	9.17815	4.19286e-05	9.27677	2.51813e-05	9.18351	9.31261e-06	8.83156	1.42121e-06	8.66162	3.31423e-07										95.3197	3.38802e-12	337.927	3.17409e-12
434	0.031065	0.055319	0.030118	0.03203		-16	8.14509e-05	8.1682e-05	8.15372e-05	2.43622e-05	2.37395e-05	2.31879e-05					-16	0	4.59286e-05		9.54786	5.72707e-05	9.27773	5.14123e-05	9.30676	4.29047e-05	9.40543	2.6063e-05	9.31215	9.82746e-06	8.9602	1.53735e-06	8.79024	3.69566e-07										96.6272	2.99564e-12	339.234	2.82001e-12
433	0.032435	0.055743	0.03069	0.032105		-17	8.24332e-05	8.26201e-05	8.24338e-05	2.61019e-05	2.53733e-05	2.48219e-05					-17	0	4.67328e-05		9.6765	5.80396e-05	9.40633	5.23108e-05	9.43537	4.3847e-05	9.53407	2.69686e-05	9.44078	1.03454e-05	9.08883	1.66071e-06	8.91888	4.12859e-07										97.9346	2.6807e-12	340.541	2.54823e-12
432	0.032408	0.057963	0.029225	0.032587		-18	8.33587e-05	8.36656e-05	8.33392e-05	2.79289e-05	2.7128e-05	2.65178e-05					-18	0	4.74845e-05		9.80513	5.87608e-05	9.53496	5.31827e-05	9.564	4.46107e-05	9.66271	2.78856e-05	9.56943	1.08934e-05	9.21746	1.79299e-06	9.04752	4.6092e-07										99.2422	2.41534e-12	341.849	2.33067e-12
431	0.030486	0.054795	0.028141	0.034941		-19	8.4392e-05	8.46793e-05	8.42861e-05	2.9783e-05	2.88668e-05	2.83091e-05					-19	0	4.82748e-05		9.93376	5.94887e-05	9.66358	5.40561e-05	9.69261	4.55133e-05	9.79135	2.87775e-05	9.69807	1.14525e-05	9.34608	1.92442e-06	9.34827	5.85228e-07										101.23	1.27758e-10	343.158	1.08851e-10
430	0.03209	0.053318	0.029318	0.03376		-20	8.54149e-05	8.57337e-05	8.51788e-05	3.168e-05	3.06724e-05	3.01169e-05					-20	0	4.90551e-05		10.0624	6.0151e-05	9.79222	5.48942e-05	9.82126	4.64552e-05	9.91998	2.96806e-05	9.82672	1.20056e-05	9.4747	2.06926e-06	9.47687	6.47409e-07										101.866	1.09899e-10	344.403	1.39578e-09
429	0.032985	0.053616	0.029894	0.031277		-21	8.64693e-05	8.69334e-05	8.61754e-05	3.35176e-05	3.25034e-05	3.18872e-05					-21	0	4.98435e-05		10.191	6.09067e-05	9.92085	5.5734e-05	9.94987	4.72773e-05	10.0486	3.05353e-05	9.95537	1.25659e-05	9.60332	2.22296e-06	9.6055	7.14161e-07										102.501	1.00268e-10	346.498	3.88299e-06
428	0.032152	0.058589	0.03113	0.034677		-22	8.75928e-05	8.80378e-05	8.71572e-05	3.54033e-05	3.43258e-05	3.36609e-05					-22	0	4.8124e-05		10.3196	6.16086e-05	10.0495	5.65207e-05	10.0785	4.80729e-05	10.1773	3.14465e-05	10.084	1.31442e-05	9.73195	2.38096e-06	9.73414	7.86922e-07										103.136	9.37611e-11	347.209	9.13222e-06
427	0.032452	0.056292	0.030937	0.034824		-23	8.86553e-05	8.90451e-05	8.82652e-05	3.73426e-05	3.6166e-05	3.55214e-05					-23	0	4.96161e-05		10.4483	6.23479e-05	10.1781	5.72352e-05	10.2071	4.89497e-05	10.3059	3.23379e-05	10.2126	1.37383e-05	9.86059	2.55007e-06	9.86277	8.60883e-07										103.772	8.96404e-11	347.76	1.38332e-05
426	0.031037	0.056333	0.027851	0.033954		-24	8.9358e-05	9.01114e-05	8.90096e-05	3.92187e-05	3.81051e-05	3.74305e-05					-24	0	5.10404e-05		10.5769	6.29906e-05	10.3068	5.79441e-05	10.3357	4.97483e-05	10.4346	3.29438e-05	10.3413	1.43581e-05	9.98923	2.72367e-06	9.99139	9.41438e-07										105.478	3.34692e-05	348.47	6.9592e-05
425	0.031192	0.057619	0.029036	0.032441		-25	9.0601e-05	9.11746e-05	9.02195e-05	4.11809e-05	4.00416e-05	3.93899e-05					-25	0	5.22954e-05		10.7056	6.35893e-05	10.4354	5.86746e-05	10.6175	5.15433e-05	10.5632	3.38288e-05	10.4699	1.49544e-05	10.1179	2.90443e-06	10.12	1.03293e-06										106.748	6.25294e-11	349.74	4.16975e-11
424	0.029126	0.057445	0.031584	0.033598		-26	9.18299e-05	9.23228e-05	9.10962e-05	4.31847e-05	4.20853e-05	4.13855e-05					-26	0	5.35195e-05		10.8342	6.4225e-05	10.564	5.93264e-05	10.7461	5.23591e-05	10.6918	3.46758e-05	10.5986	1.55831e-05	10.2465	3.09384e-06	10.2487	1.12665e-06										111.099	6.47132e-12	354.092	5.81883e-12
423	0.029456	0.05649	0.031485	0.031659		-27	9.29134e-05	9.34388e-05	9.21241e-05	4.52929e-05	4.41278e-05	4.34641e-05					-27	0	5.46825e-05		10.9628	6.41962e-05	10.6927	5.99661e-05	10.8747	5.30411e-05	10.8204	3.55066e-05	10.7272	1.61866e-05	10.3752	3.28909e-06	10.3773	1.22518e-06										112.407	5.16438e-12	355.399	4.69071e-12
422	0.030931	0.056948	0.027956	0.031906		-28	9.40719e-05	9.46091e-05	9.33741e-05	4.74377e-05	4.63147e-05	4.56083e-05					-28	0	5.57165e-05		11.0915	6.46274e-05	10.8213	6.05712e-05	11.0033	5.37628e-05	10.9491	3.63647e-05	10.8558	1.68155e-05	10.5038	3.49322e-06	10.506	1.33175e-06										113.714	4.28413e-12	356.706	3.93261e-12
421	0.029915	0.057145	0.028767	0.032835		-29	9.54353e-05	9.5889e-05	9.46156e-05	4.95917e-05	4.85536e-05	4.77437e-05					-29	0	5.66054e-05		11.2201	6.51056e-05	10.95	6.10281e-05	11.132	5.45266e-05	11.0777	3.71685e-05	10.9845	1.74666e-05	10.6324	3.70302e-06	10.6346	1.44264e-06										115.021	3.64349e-12	358.014	3.39882e-12
420	0.03132	0.056552	0.03012	0.035709		-30	9.66617e-05	9.71584e-05	9.57748e-05	4.93962e-05	4.83525e-05	4.9974e-05					-30	0	5.74752e-05		11.3488	6.56852e-05	11.0786	6.16123e-05	11.2606	5.52155e-05	11.2064	3.79474e-05	11.1131	1.80987e-05	10.761	3.927e-06	10.7632	1.56076e-06										116.329	3.16622e-12	359.321	2.99743e-12
419	0.029371	0.057457	0.031078	0.033916		-31	9.79712e-05	9.8538e-05	9.69591e-05	5.23498e-05	5.12547e-05	4.9831e-05					-31	0	5.82668e-05		11.4774	6.6188e-05	11.2073	6.22883e-05	11.3892	5.58646e-05	11.335	3.87266e-05	11.2418	1.8739e-05	10.8897	4.15467e-06	10.8919	1.68212e-06										117.637	2.80488e-12	360.629	2.66728e-12
418	0.030091	0.056244	0.032563	0.032524		-32	9.94117e-05	9.99273e-05	9.82854e-05	5.52016e-05	5.40505e-05	5.28262e-05					-32	0	5.89693e-05		11.6061	6.66031e-05	11.3359	6.28304e-05	11.5178	5.65434e-05	11.4636	3.95459e-05	11.3704	1.93713e-05	11.0183	4.39091e-06	11.0205	1.81382e-06										118.944	2.52793e-12	361.936	2.40717e-12
417	0.030688	0.056188	0.031438	0.031915		-33	0.000100722	0.000101226	9.9687e-05	5.80141e-05	5.67879e-05	5.57197e-05					-33	0	6.00193e-05		11.7347	6.69688e-05	11.4645	6.33294e-05	11.6465	5.71453e-05	11.5923	4.03415e-05	11.499	2.00068e-05	11.1469	4.63035e-06	11.1492	1.95131e-06										120.251	2.29348e-12	363.244	2.2037e-12
416	0.031458	0.057764	0.03039	0.032985		-34	0.000102151	0.000102605	0.000101091	6.07465e-05	5.94733e-05	5.85306e-05					-34	0	6.08496e-05		11.8634	6.74606e-05	11.5932	6.39276e-05	11.7751	5.7761e-05	11.7209	4.10778e-05	11.6277	2.06508e-05	11.2755	4.88615e-06	11.2778	2.09382e-06										121.559	1.13267e-11	365.232	9.29244e-10
415	0.030736	0.055829	0.029483	0.032982		-35	0.000103604	0.000103931	0.000102464	6.34488e-05	6.21608e-05	6.12757e-05					-35	0	6.18626e-05		11.992	6.77796e-05	11.7218	6.44775e-05	11.9037	5.84721e-05	11.8496	4.18226e-05	11.7563	2.12903e-05	11.5659	5.48633e-06	11.4064	2.24042e-06										122.835	1.21941e-10	367.592	3.94168e-06
414	0.029501	0.057065	0.03006	0.033358		-36	0.00010509	0.000105416	0.000103901	6.61186e-05	6.48377e-05	6.40458e-05					-36	0	6.27602e-05		12.1206	6.80936e-05	11.8505	6.50223e-05	12.0323	5.90604e-05	11.9782	4.25464e-05	11.885	2.19336e-05	11.6944	5.75894e-06	11.5351	2.3995e-06										123.471	1.07315e-10	368.304	9.32092e-06
413	0.029292	0.057034	0.029096	0.03449		-37	0.00010655	0.000106954	0.000105295	6.87302e-05	6.75285e-05	6.67135e-05					-37	0	6.36904e-05		12.2493	6.8354e-05	11.9791	6.54239e-05	12.1609	5.96845e-05	12.1068	4.32141e-05	12.0136	2.25669e-05	11.8231	6.04561e-06	11.6637	2.56023e-06										124.106	9.82864e-11	368.854	1.3991e-05
412	0.028181	0.055766	0.030101	0.033788		-38	0.000108056	0.000108482	0.000106666	7.13576e-05	7.0048e-05	6.93966e-05					-38	0	6.4619e-05		12.3779	6.87855e-05	12.1077	6.59722e-05	12.2896	6.02622e-05	12.2355	4.39866e-05	12.1423	2.3181e-05	11.9517	6.33464e-06	11.7924	2.73281e-06										124.741	9.29359e-11	369.404	1.88924e-05
411	0.030253	0.056568	0.030221	0.032089		-39	0.000109491	0.000109983	0.000108066	7.39036e-05	7.26733e-05	7.20605e-05					-39	0	6.5489e-05		12.5065	6.91044e-05	12.2364	6.63757e-05	12.4182	6.07632e-05	12.3641	4.46619e-05	12.2709	2.38532e-05	12.0803	6.62843e-06	11.921	2.90329e-06										126.447	3.25506e-05	370.114	6.97433e-05
410	0.029971	0.057881	0.030642	0.0338		-40	0.000110943	0.000111504	0.000109506	7.65398e-05	7.5155e-05	7.45875e-05					-40	0	6.64253e-05		12.6352	6.94704e-05	12.365	6.69524e-05	12.5468	6.12932e-05	12.4928	4.53216e-05	12.3995	2.44832e-05	12.2089	6.93451e-06	12.0496	3.08383e-06										127.717	6.27162e-11	371.384	8.05789e-11
409	0.031255	0.055168	0.030048	0.034553		-41	0.000112487	0.000112936	0.000111068	7.90598e-05	7.77235e-05	7.71353e-05					-41	0	6.72926e-05		12.7638	6.97089e-05	12.4937	6.72905e-05	12.6754	6.17925e-05	12.6214	4.5992e-05	12.5282	2.51087e-05	12.3376	7.24586e-06	12.1783	3.27243e-06										132.069	6.55378e-12	375.736	6.61953e-12
408	0.030444	0.054592	0.030468	0.034144		-42	0.000113786	0.000114413	0.000112438	8.16857e-05	8.0315e-05	7.96635e-05					-42	0	6.8139e-05		12.8925	7.00495e-05	12.6223	6.71281e-05	12.804	6.23355e-05	12.75	4.6707e-05	12.6568	2.57632e-05	12.4662	7.5655e-06	12.3069	3.46438e-06										133.376	5.25974e-12	377.044	5.28676e-12
407	0.027606	0.055747	0.030993	0.032586		-43	0.000115239	0.000115668	0.000113965	8.42432e-05	8.2906e-05	8.22408e-05					-43	0	6.91509e-05		13.0211	7.03167e-05	12.751	6.73829e-05	12.9327	6.28615e-05	12.8787	4.73625e-05	12.7855	2.64081e-05	12.5948	7.89185e-06	12.4355	3.67173e-06										134.683	4.3461e-12	378.351	4.40109e-12
406	0.026208	0.05601	0.028634	0.031757		-44	0.000116883	0.000117038	0.000115229	8.67854e-05	8.5526e-05	8.48693e-05					-44	0	7.00703e-05		13.1497	7.0655e-05	12.8796	6.77254e-05	13.0613	6.33245e-05	13.0073	4.79781e-05	12.9141	2.70406e-05	12.7235	8.21382e-06	12.5642	3.87346e-06										135.991	3.7105e-12	379.658	3.80567e-12
405	0.02798	0.055405	0.030596	0.030886		-45	0.000118134	0.000118394	0.000116659	8.93298e-05	8.8002e-05	8.74e-05					-45	0	7.08704e-05		13.2784	7.08295e-05	13.0082	6.79387e-05	13.1899	6.37361e-05	13.1359	4.83086e-05	13.0427	2.76807e-05	12.8521	8.56844e-06	12.6928	4.08588e-06										137.298	3.22671e-12	380.966	3.33822e-12
404	0.030193	0.054896	0.029116	0.032548		-46	0.000119506	0.000119715	0.000116906	9.19408e-05	9.05522e-05	8.99715e-05					-46	0	7.17258e-05		13.407	7.10413e-05	13.1369	6.82264e-05	13.3186	6.42019e-05	13.2646	4.88851e-05	13.1714	2.83212e-05	12.9807	8.90645e-06	12.8214	4.30818e-06										138.606	2.84445e-12	382.273	2.9859e-12
403	0.03248	0.055052	0.027519	0.032609		-47	0.000120994	0.000121007	0.000118401	9.44668e-05	9.29996e-05	9.24425e-05					-47	0	7.25381e-05		13.5356	7.13556e-05	13.2655	6.83613e-05	13.4472	6.46086e-05	13.3932	4.95037e-05	13.3	2.89131e-05	13.1094	9.25974e-06	12.9501	4.53429e-06										139.913	2.55067e-12	383.581	2.69176e-12
402	0.033558	0.054557	0.031962	0.02986		-48	0.000122359	0.000122488	0.000119695	9.63338e-05	9.50363e-05	9.48149e-05					-48	0	7.33962e-05		13.6643	7.16993e-05	13.3942	6.86852e-05	13.5758	6.50525e-05	13.675	5.08084e-05	13.4287	2.94053e-05	13.238	9.61173e-06	13.0787	4.70601e-06										141.221	2.30823e-12	384.888	2.45741e-12
401	0.03086	0.055011	0.028799	0.029672		-49	0.000123765	0.000123798	0.000120996	9.8672e-05	9.71669e-05	9.68585e-05					-49	0	7.42969e-05		13.7929	7.20332e-05	13.5228	6.89657e-05	13.7044	6.54704e-05	13.8036	5.13541e-05	13.5573	3.00308e-05	13.3666	9.97886e-06	13.2073	4.93831e-06										142.529	1.00723e-10	386.698	9.92274e-10
400	0.028821	0.05676	0.02687	0.028913		-50	0.000125213	0.00012519	0.00012225	0.000100958	9.95143e-05	9.91516e-05					-50	0	7.50465e-05		13.9216	7.23899e-05	13.6514	6.9341e-05	13.833	6.58518e-05	13.9323	5.18768e-05	13.686	3.06508e-05	13.4952	1.03559e-05	13.4976	5.50044e-06										143.806	1.15663e-10	389.272	3.976e-06
399	0.030169	0.058265	0.029477	0.03159													50	15	5.66371e-09		14.0502	7.25982e-05	13.7801	6.95273e-05	13.9616	6.62185e-05	14.0609	5.23259e-05	13.8146	3.12474e-05	13.6238	1.07375e-05	13.6262	5.76299e-06										144.441	1.03637e-10	389.983	9.14337e-06
398	0.031655	0.057653	0.028824	0.030902													49	15	5.56476e-09		14.1788	7.21838e-05	13.9087	6.98002e-05	14.0903	6.65258e-05	14.1896	5.28787e-05	13.9432	3.18577e-05	13.7524	1.1121e-05	13.7548	6.01982e-06										145.077	9.5709e-11	390.533	1.4014e-05
397	0.03293	0.055909	0.03098	0.032298													48	15	5.4667e-09		14.3075	7.25293e-05	14.0374	7.00209e-05	14.2189	6.67805e-05	14.3182	5.33816e-05	14.0719	3.24394e-05	13.8811	1.14944e-05	13.8835	6.29373e-06										145.712	9.06477e-11	391.084	1.87882e-05
396	0.030352	0.053602	0.03071	0.033805													47	15	5.3573e-09		14.4361	7.27645e-05	14.166	7.02114e-05	14.3475	6.70591e-05	14.4468	5.39017e-05	14.2005	3.30914e-05	14.0097	1.18806e-05	14.0121	6.56767e-06										147.418	3.26422e-05	391.794	7.02722e-05
395	0.029148	0.056629	0.028613	0.031992													46	15	5.25543e-09		14.5647	7.30858e-05	14.2947	7.04852e-05	14.4762	6.7335e-05	14.5755	5.44285e-05	14.3292	3.37149e-05	14.1383	1.22862e-05	14.1407	6.83792e-06										148.688	6.34506e-11	393.246	5.94622e-11
394	0.029017	0.056462	0.026626	0.032795													45	15	5.15505e-09		14.6934	7.33273e-05	14.4233	7.04276e-05	14.6048	6.7657e-05	14.7041	5.49257e-05	14.4578	3.42771e-05	14.267	1.26905e-05	14.2694	7.11573e-06										153.039	6.56765e-12	397.597	6.592e-12
393	0.02813	0.057401	0.026709	0.032628													44	15	5.05655e-09		14.822	7.34219e-05	14.5519	7.07287e-05	14.7334	6.79393e-05	14.8328	5.5393e-05	14.5864	3.48784e-05	14.3956	1.31138e-05	14.398	7.40639e-06										154.347	5.22267e-12	398.905	5.27955e-12
392	0.030261	0.059291	0.024739	0.032934													43	15	4.99401e-09		14.9506	7.36485e-05	14.6806	7.06017e-05	14.862	6.77536e-05	14.9614	5.58718e-05	14.7151	3.54491e-05	14.5242	1.3521e-05	14.5266	7.71244e-06										155.654	4.30795e-12	400.212	4.41932e-12
391	0.032922	0.056128	0.02744	0.032665													42	15	4.99461e-09		15.0793	7.38048e-05	14.8092	7.07327e-05	14.9907	6.80829e-05	15.09	5.63525e-05	14.8437	3.60581e-05	14.6528	1.39436e-05	14.6553	8.00749e-06										156.962	3.67421e-12	401.52	3.81615e-12
390	0.033221	0.05727	0.030138	0.034947													41	15	5.27939e-09		15.2079	7.4095e-05	14.9378	7.1014e-05	15.1193	6.8226e-05	15.2187	5.68095e-05	14.9724	3.66325e-05	14.7814	1.43745e-05	14.7839	8.31813e-06										158.269	3.19351e-12	402.827	3.35831e-12
389	0.032039	0.056792	0.030274	0.034922													40	15	6.31134e-09		15.3365	7.42196e-05	15.0665	7.12355e-05	15.2479	6.84431e-05	15.3473	5.72894e-05	15.101	3.71821e-05	14.9101	1.47944e-05	14.9126	8.63751e-06										159.577	2.82808e-12	404.135	3.00233e-12
388	0.029214	0.05817	0.028256	0.030965													39	15	9.00345e-09		15.4652	7.43121e-05	15.1951	7.13839e-05	15.3765	6.86441e-05	15.476	5.76973e-05	15.2296	3.78004e-05	15.0387	1.52411e-05	15.0412	8.96724e-06										160.884	2.531e-12	405.442	2.72518e-12
387	0.03083	0.059365	0.028438	0.031392													38	15	1.55133e-08		15.5938	7.43883e-05	15.3238	7.16016e-05	15.5051	6.88068e-05	15.6046	5.80883e-05	15.3583	3.83064e-05	15.1673	1.56574e-05	15.1698	9.28919e-06										162.191	2.29612e-12	406.749	2.48046e-12
386	0.03547	0.059407	0.030739	0.031563													37	15	2.89596e-08		15.7225	7.44896e-05	15.4524	7.18093e-05	15.6338	6.9009e-05	15.7332	5.85408e-05	15.4869	3.88911e-05	15.2959	1.60968e-05	15.2985	9.61574e-06										163.631	1.50148e-10	408.56	1.0859e-09
385	0.035227	0.060675	0.031105	0.031153													36	15	1.16945e-07		15.8511	7.4644e-05	15.5811	7.20166e-05	15.7624	6.91351e-05	15.8619	5.89781e-05	15.6156	3.93792e-05	15.4246	1.65576e-05	15.4271	9.96085e-06										164.266	1.24613e-10	411.133	3.92578e-06
384	0.033036	0.062335	0.02804	0.035224													35	15	1.9846e-07		15.9797	7.4788e-05	15.7097	7.22045e-05	15.891	6.93939e-05	15.9905	5.93498e-05	15.7442	3.99225e-05	15.5532	1.69115e-05	15.5558	1.02899e-05										164.902	1.08449e-10	411.845	9.26745e-06
383	0.032547	0.062314	0.028987	0.034945													34	15	3.21956e-07		16.1084	7.49376e-05	15.8383	7.2371e-05	16.0197	6.935e-05	16.1192	5.97718e-05	15.8729	4.04639e-05	15.6819	1.73607e-05	15.6844	1.06517e-05										165.537	9.91101e-11	412.395	1.40145e-05
382	0.035351	0.059273	0.025766	0.031721													33	15	8.28504e-07		16.237	7.50404e-05	15.967	7.24687e-05	16.1483	6.9468e-05	16.2478	6.01311e-05	16.0015	4.09889e-05	15.8105	1.77922e-05	15.813	1.09853e-05										166.172	9.28902e-11	412.945	1.88036e-05
381	0.033284	0.060949	0.023394	0.032584													32	15	1.18485e-06		16.3656	7.50367e-05	16.0956	7.26037e-05	16.2769	6.96604e-05	16.3765	6.04829e-05	16.1301	4.15476e-05	15.9391	1.82274e-05	15.9417	1.13357e-05										167.878	3.27943e-05	413.656	6.99308e-05
380	0.034036	0.060635	0.030574	0.029187													31	15	1.62417e-06		16.4942	7.50711e-05	16.2243	7.27074e-05	16.4056	6.98193e-05	16.5051	6.0862e-05	16.2588	4.20472e-05	16.0677	1.86879e-05	16.0703	1.1679e-05										169.148	6.42582e-11	415.107	5.59649e-11
379	0.048493	0.056336	0.041091	0.036362													30	15	2.16819e-06		16.6229	7.50495e-05	16.3529	7.28269e-05	16.5342	6.99541e-05	16.6338	6.12145e-05	16.3874	4.25552e-05	16.1964	1.91384e-05	16.199	1.20448e-05										173.5	6.49112e-12	419.459	6.68733e-12
378	0.057899	0.057106	0.049133	0.04774													29	15	2.83139e-06		16.7515	7.43766e-05	16.4815	7.29341e-05	16.6628	7.00915e-05	16.7624	6.15684e-05	16.5161	4.30492e-05	16.325	1.9586e-05	16.3276	1.2405e-05										174.807	5.16681e-12	420.766	5.38563e-12
377	0.060721	0.057717	0.050055	0.048548													28	15	3.61923e-06		16.8802	7.44225e-05	16.6102	7.30168e-05	16.7915	7.01831e-05	16.891	6.18833e-05	16.6447	4.34356e-05	16.4536	2.00425e-05	16.4562	1.2764e-05										176.114	4.29765e-12	422.074	4.51388e-12
376	0.065756	0.059562	0.051952	0.04752													27	15	4.53919e-06		17.0088	7.4573e-05	16.7388	7.3168e-05	16.9201	7.02746e-05	17.0197	6.22137e-05	16.7733	4.3941e-05	16.5823	2.05259e-05	16.5849	1.31328e-05										177.422	3.65683e-12	423.381	3.89001e-12
375	0.073464	0.064281	0.054336	0.050017													26	15	6.81795e-06		17.1374	7.46429e-05	16.8675	7.31982e-05	17.0487	7.03526e-05	17.1483	6.25395e-05	16.902	4.44329e-05	16.7109	2.09631e-05	16.7136	1.35044e-05										178.729	3.17185e-12	424.689	3.42119e-12
374	0.0827	0.070965	0.058088	0.052673													25	15	8.09363e-06		17.2661	7.47194e-05	16.9961	7.32682e-05	17.1773	7.0493e-05	17.277	6.28496e-05	17.0306	4.49062e-05	16.8395	2.14331e-05	16.8422	1.38827e-05										180.037	2.81952e-12	425.996	3.06155e-12
373	0.095074	0.081109	0.061797	0.052552													24	15	9.57319e-06		17.3947	7.47071e-05	17.1247	7.33264e-05	17.3059	7.05983e-05	17.4056	6.31033e-05	17.1593	4.54257e-05	16.9681	2.1891e-05	16.9708	1.42793e-05										181.344	2.51365e-12	427.304	2.7635e-12
372	0.115777	0.097097	0.066569	0.055618													23	15	1.11527e-05		17.5233	7.48182e-05	17.2534	7.33722e-05	17.4346	7.05847e-05	17.5342	6.3377e-05	17.2879	4.58717e-05	17.0968	2.23458e-05	17.0994	1.45967e-05										182.652	2.28115e-12	428.611	2.51266e-12
371	0.144998	0.117527	0.074397	0.058787													22	15	1.27961e-05		17.652	7.48392e-05	17.382	7.33726e-05	17.5632	7.0771e-05	17.6629	6.36494e-05	17.4166	4.63978e-05	17.2254	2.28109e-05	17.2281	1.48802e-05										183.842	9.18865e-11	430.899	4.39243e-09
370	0.184778	0.14517	0.085938	0.063656													21	15	1.44251e-05		17.7806	7.48861e-05	17.5107	7.26205e-05	17.6918	7.06296e-05	17.7915	6.40015e-05	17.5452	4.67581e-05	17.354	2.32372e-05	17.3567	1.52374e-05										185.119	1.16119e-10	432.893	3.92462e-06
369	0.236024	0.181084	0.101361	0.070805													20	15	1.61375e-05		17.9092	7.49225e-05	17.6393	7.24153e-05	17.8204	7.07345e-05	17.9202	6.43511e-05	17.6738	4.71964e-05	17.4826	2.36465e-05	17.4854	1.5608e-05										185.754	1.03539e-10	433.604	9.09381e-06
368	0.299497	0.220004	0.115838	0.079258													19	15	1.77344e-05		18.0379	7.48917e-05	17.7679	7.23347e-05	17.949	7.08968e-05	18.0488	6.4574e-05	17.8025	4.76149e-05	17.6113	2.40774e-05	17.614	1.59826e-05										186.389	9.61817e-11	434.155	1.39019e-05
367	0.36479	0.261334	0.13316	0.088334													18	15	1.94755e-05		18.1665	7.49278e-05	17.8966	7.23571e-05	18.0777	7.1021e-05	18.1774	6.48427e-05	17.9311	4.80501e-05	17.7399	2.45504e-05	17.7427	1.63493e-05										187.025	9.07084e-11	434.705	1.87431e-05
366	0.429556	0.302911	0.150332	0.099368													17	15	2.13836e-05		18.2952	7.50619e-05	18.0252	7.2382e-05	18.2063	7.12199e-05	18.3061	6.51693e-05	18.0598	4.84492e-05	17.8685	2.50006e-05	17.8713	1.67519e-05										188.731	3.27494e-05	435.415	6.99312e-05
365	0.488584	0.335847	0.165193	0.111925													16	15	2.3277e-05		18.4238	7.49941e-05	18.1539	7.24831e-05	18.3349	7.13378e-05	18.4347	6.54176e-05	18.1884	4.89292e-05	17.9972	2.54559e-05	18	1.70917e-05										190.001	6.27438e-11	436.867	5.77233e-11
364	0.532257	0.364535	0.181267	0.126317													15	15	2.51021e-05		18.5524	7.50403e-05	18.2825	7.2605e-05	18.4636	7.14545e-05	18.5634	6.5635e-05	18.317	4.93448e-05	18.1258	2.59099e-05	18.1286	1.74849e-05										194.352	6.5061e-12	441.218	6.75017e-12
363	0.5618	0.387911	0.196946	0.14524													14	15	2.69128e-05		18.6811	7.50163e-05	18.4112	7.26749e-05	18.5922	7.15991e-05	18.692	6.5895e-05	18.4457	4.97213e-05	18.2544	2.6334e-05	18.2572	1.78423e-05										195.66	5.16992e-12	442.526	5.44282e-12
362	0.578798	0.402044	0.216163	0.164687													13	15	2.86512e-05		18.8097	7.49986e-05	18.5398	7.27001e-05	18.7208	7.17564e-05	18.8206	6.60928e-05	18.7275	5.05634e-05	18.383	2.67721e-05	18.3859	1.82123e-05										196.967	4.31266e-12	443.833	4.55604e-12
361	0.587921	0.416535	0.235609	0.183446													12	15	3.02921e-05		18.9384	7.49525e-05	18.6685	7.27576e-05	18.8494	7.17587e-05	18.9493	6.62457e-05	18.8561	5.09599e-05	18.5116	2.72356e-05	18.5145	1.86242e-05										198.274	3.6615e-12	445.14	3.95841e-12
360	0.592658	0.428636	0.255042	0.20325													11	15	3.17646e-05		19.067	7.49438e-05	18.7971	7.27776e-05	18.9781	7.18247e-05	19.0779	6.64611e-05	18.9847	5.12831e-05	18.6403	2.76861e-05	18.6432	1.90007e-05										199.582	3.17909e-12	446.448	3.45192e-12
359	0.589573	0.434742	0.27226	0.221424													10	15	3.30186e-05		19.1957	7.49287e-05	18.9257	7.27992e-05	19.1067	7.19045e-05	19.2066	6.66873e-05	19.1133	5.16732e-05	18.7689	2.81467e-05	18.7718	1.93867e-05										200.889	2.797e-12	447.755	3.09905e-12
358	0.580211	0.438991	0.282786	0.235041													9	15	3.34076e-05		19.3243	7.49341e-05	19.0544	7.29077e-05	19.2353	7.19282e-05	19.3352	6.68473e-05	19.242	5.20491e-05	18.8975	2.85821e-05	18.9004	1.9775e-05										202.197	2.51214e-12	449.063	2.78511e-12
357	0.561453	0.437644	0.289503	0.244422													8	15	3.42391e-05		19.4529	7.49286e-05	19.183	7.28863e-05	19.364	7.19858e-05	19.4639	6.70375e-05	19.3706	5.2413e-05	19.0261	2.90093e-05	19.0291	2.01675e-05										203.504	2.27255e-12	450.37	2.53863e-12
356	0.544416	0.432062	0.292093	0.247986													7	15	3.45668e-05		19.5816	7.488e-05	19.3117	7.29303e-05	19.4926	7.20008e-05	19.5925	6.71227e-05	19.4993	5.27196e-05	19.1548	2.94299e-05	19.1577	2.05459e-05										204.695	9.79833e-11	453.006	6.79191e-09
355	0.524586	0.418539	0.286487	0.247507													6	15	3.47165e-05		19.7102	7.41704e-05	19.4403	7.29442e-05	19.6212	7.15487e-05	19.7211	6.73265e-05	19.6279	5.31169e-05	19.2834	2.98764e-05	19.2864	2.09431e-05										205.971	1.14492e-10	454.789	3.93875e-06
354	0.49747	0.401379	0.277326	0.23856													5	15	3.49369e-05		19.8389	7.40851e-05	19.5689	7.28419e-05	19.7498	7.15297e-05	19.8498	6.74714e-05	19.7565	5.34287e-05	19.4121	3.02902e-05	19.415	2.13022e-05										206.607	1.02935e-10	455.501	9.3949e-06
353	0.473229	0.383291	0.26602	0.227439													4	15	3.49645e-05		19.9675	7.41195e-05	19.6976	7.30187e-05	19.8785	7.16902e-05	19.9784	6.75641e-05	19.8852	5.37802e-05	19.5407	3.07007e-05	19.5436	2.17147e-05										207.242	9.52862e-11	456.051	1.42363e-05
352	0.450585	0.363111	0.253673	0.217755													3	15	3.48876e-05		20.0961	7.41446e-05	19.8262	7.29328e-05	20.0071	7.17428e-05	20.1071	6.77325e-05	20.0138	5.41341e-05	19.6693	3.11377e-05	19.6723	2.21101e-05										207.878	9.0026e-11	456.601	1.92971e-05
351	0.427438	0.345227	0.241696	0.205449													2	15	3.51666e-05		20.2248	7.40614e-05	19.9549	7.30119e-05	20.1357	7.17856e-05	20.2357	6.78765e-05	20.1425	5.45208e-05	19.798	3.15589e-05	19.8009	2.24787e-05										209.583	3.28721e-05	457.312	7.03893e-05
350	0.407682	0.329105	0.230735	0.191764													1	15	3.55244e-05		20.3534	7.4175e-05	20.0835	7.29159e-05	20.2643	7.18612e-05	20.3644	6.79951e-05	20.2711	5.4829e-05	19.9266	3.19693e-05	19.9296	2.28356e-05										210.853	5.93422e-11	458.582	6.91181e-11
349	0.394086	0.317025	0.219522	0.185138													0	15	3.57071e-05		20.482	7.40817e-05	20.2122	7.28847e-05	20.393	7.19281e-05	20.493	6.81512e-05	20.3997	5.51582e-05	20.0552	3.2335e-05	20.0582	2.32762e-05										215.205	6.49376e-12	462.933	6.63838e-12
348	0.38092	0.310882	0.21169	0.178971													-1	15	3.58996e-05		20.6106	7.40983e-05	20.3408	7.29367e-05	20.5216	7.19952e-05	20.6216	6.82252e-05	20.5283	5.54843e-05	20.1838	3.27532e-05	20.1869	2.36468e-05										216.512	5.15907e-12	464.241	5.38183e-12
347	0.377556	0.306706	0.208501	0.173811													-2	15	3.63051e-05		20.7393	7.40825e-05	20.4694	7.28699e-05	20.6502	7.19631e-05	20.7503	6.83345e-05	20.657	5.56976e-05	20.3124	3.31507e-05	20.3155	2.40364e-05										217.82	4.29588e-12	465.548	4.49935e-12
346	0.377391	0.30508	0.21134	0.173578													-3	15	3.68455e-05		20.8679	7.40303e-05	20.5981	7.28021e-05	20.7788	7.19955e-05	20.8789	6.84012e-05	20.7856	5.59924e-05	20.441	3.35756e-05	20.4441	2.44325e-05										219.127	3.67713e-12	466.856	3.86741e-12
345	0.374128	0.305605	0.214537	0.178893													-4	15	3.70566e-05		20.9965	7.39612e-05	20.7267	7.27424e-05	20.9074	7.19746e-05	21.0076	6.84971e-05	20.9143	5.62833e-05	20.5697	3.39849e-05	20.5728	2.47831e-05										220.435	3.17809e-12	468.163	3.41264e-12
344	0.369923	0.307557	0.220276	0.186237													-5	15	3.74537e-05		21.1252	7.39486e-05	20.8554	7.20074e-05	21.0361	7.19964e-05	21.1362	6.85602e-05	21.0429	5.66246e-05	20.6983	3.44026e-05	20.7014	2.51659e-05										221.742	2.82283e-12	469.471	3.04053e-12
343	0.367547	0.307343	0.222568	0.193066													-6	15	3.79701e-05		21.2538	7.38824e-05	20.984	7.20043e-05	21.1647	7.19765e-05	21.2648	6.84194e-05	21.1716	5.68949e-05	20.8269	3.4824e-05	20.8301	2.55613e-05										223.05	2.51984e-12	470.778	2.75572e-12
342	0.361662	0.303301	0.228527	0.201733													-7	15	3.84342e-05		21.3825	7.3932e-05	21.1126	7.19832e-05	21.2933	7.19601e-05	21.3935	6.84279e-05	21.3002	5.719e-05	20.9556	3.52155e-05	20.9587	2.5935e-05										224.357	2.28705e-12
341	0.350348	0.299554	0.233168	0.206514													-8	15	3.89135e-05		21.5111	7.39026e-05	21.2413	7.18677e-05	21.4219	7.19811e-05	21.5221	6.85247e-05	21.4288	5.74592e-05	21.0842	3.55925e-05	21.0873	2.63245e-05
340	0.340748	0.294973	0.232466	0.208256													-9	15	3.95452e-05		21.6398	7.38139e-05	21.3699	7.19296e-05	21.5505	7.20064e-05	21.6508	6.86107e-05	21.5575	5.77474e-05	21.2128	3.60136e-05	21.216	2.66956e-05
339	0.325697	0.287801	0.227595	0.208546													-10	15	4.02802e-05		21.7684	7.37809e-05	21.4986	7.1971e-05	21.6791	7.18896e-05	21.7794	6.85816e-05	21.6861	5.79824e-05	21.3414	3.64214e-05	21.3446	2.70577e-05
338	0.300508	0.27347	0.220743	0.207034													-11	15	4.08718e-05		21.897	7.37033e-05	21.6272	7.19691e-05	21.8078	7.18754e-05	21.908	6.86257e-05	21.8148	5.82433e-05	21.4701	3.67773e-05	21.4733	2.74505e-05
337	0.280005	0.254675	0.208775	0.200484													-12	15	4.15525e-05		22.0257	7.36558e-05	21.7558	7.19678e-05	21.9364	7.17902e-05	22.0366	6.86447e-05	21.9434	5.84915e-05	21.5987	3.71536e-05	21.6019	2.7805e-05
336	0.267114	0.237275	0.20221	0.188549													-13	15	4.20848e-05		22.1543	7.35124e-05	21.8845	7.20033e-05	22.065	7.18304e-05	22.1653	6.86996e-05	22.072	5.88226e-05	21.7273	3.75328e-05	21.7305	2.81867e-05
335	0.249009	0.222289	0.192092	0.172577													-14	15	4.27314e-05		22.283	7.3457e-05	22.0131	7.20279e-05	22.1937	7.178e-05	22.2939	6.87001e-05	22.2007	5.90537e-05	21.8559	3.79527e-05	21.8592	2.85624e-05
334	0.234949	0.20811	0.180255	0.165837													-15	15	4.33679e-05		22.4116	7.28619e-05	22.1418	7.19595e-05	22.3223	7.11804e-05	22.4225	6.87111e-05	22.3293	5.92783e-05	21.9846	3.83512e-05	21.9878	2.89145e-05
333	0.221065	0.199399	0.167706	0.157656													-16	15	4.42075e-05		22.5403	7.28009e-05	22.2704	7.19554e-05	22.4509	7.11356e-05	22.5512	6.87698e-05	22.458	5.95354e-05	22.1132	3.87578e-05	22.1165	2.93127e-05
332	0.214865	0.192708	0.156336	0.148878													-17	15	4.49283e-05		22.6689	7.2676e-05	22.3991	7.18411e-05	22.5796	7.11145e-05	22.6798	6.88697e-05	22.5866	5.98317e-05	22.2418	3.91304e-05	22.2451	2.96435e-05
331	0.210286	0.187453	0.148742	0.14005													-18	15	4.57464e-05		22.7975	7.27316e-05	22.5277	7.18201e-05	22.7082	7.10617e-05	22.8085	6.88145e-05	22.7153	5.99956e-05	22.3704	3.94602e-05	22.3738	3.00425e-05
330	0.205549	0.182176	0.147827	0.13371													-19	15	4.65834e-05		22.9262	7.2606e-05	22.6563	7.17296e-05	22.8368	7.11129e-05	22.9371	6.8767e-05	22.8439	6.0314e-05	22.4991	3.98307e-05	22.5024	3.04335e-05
329	0.210685	0.187385	0.14788	0.133131													-20	15	4.73836e-05		23.0548	7.2621e-05	22.785	7.16224e-05	22.9654	7.09855e-05	23.0658	6.88475e-05	22.9725	6.0524e-05	22.6277	4.01966e-05	22.631	3.07599e-05
328	0.211088	0.185421	0.147854	0.130034													-21	15	4.82003e-05		23.1834	7.25874e-05	22.9136	7.15328e-05	23.094	7.09473e-05	23.1944	6.89059e-05	23.1012	6.07375e-05	22.7564	4.05445e-05	22.7597	3.11105e-05
327	0.213937	0.185164	0.144994	0.127787													-22	15	4.90605e-05		23.312	7.26436e-05	23.0423	7.14721e-05	23.2227	7.09333e-05	23.323	6.88423e-05	23.2298	6.09662e-05	22.885	4.09041e-05	22.8883	3.14963e-05
326	0.21318	0.187105	0.145022	0.126823													-23	15	4.9918e-05		23.4407	7.26562e-05	23.1709	7.13376e-05	23.3513	7.08625e-05	23.4517	6.89683e-05	23.3585	6.11803e-05	23.0136	4.12288e-05	23.017	3.18238e-05
325	0.211853	0.185765	0.136867	0.124317													-24	15	4.8266e-05		23.5693	7.26315e-05	23.2996	7.12879e-05	23.4799	7.07456e-05	23.5803	6.89584e-05	23.4871	6.14263e-05	23.1423	4.15984e-05	23.1456	3.21793e-05
324	0.213197	0.182406	0.142739	0.123236													-25	15	4.9846e-05		23.698	7.26722e-05	23.4282	7.12154e-05	23.6085	7.06408e-05	23.709	6.89674e-05	23.6157	6.1607e-05	23.2709	4.19254e-05	23.2743	3.2558e-05
323	0.212094	0.182484	0.140758	0.118266													-26	15	5.12658e-05		23.8266	7.2656e-05	23.5568	7.11867e-05	23.7372	7.06049e-05	23.8376	6.89664e-05	23.7444	6.18109e-05	23.3995	4.22764e-05	23.4029	3.28813e-05
322	0.202337	0.175182	0.133772	0.111885													-27	15	5.24911e-05		23.9553	7.24897e-05	23.6855	7.10628e-05	23.8658	7.0586e-05	23.9662	6.89666e-05	23.873	6.20332e-05	23.5281	4.2587e-05	23.5315	3.32715e-05
321	0.1965	0.171758	0.126346	0.109741													-28	15	5.36574e-05		24.0839	7.25015e-05	23.8141	7.11675e-05	23.9944	7.05683e-05	24.0949	6.90307e-05	24.0017	6.22459e-05	23.6568	4.2895e-05	23.6602	3.3605e-05
320	0.196566	0.161842	0.123123	0.106175													-29	15	5.4788e-05		24.2125	7.24192e-05	23.9428	7.12301e-05	24.123	7.05394e-05	24.2235	6.90825e-05	24.1303	6.24351e-05	23.7854	4.32312e-05	23.7888	3.39285e-05
319	0.202561	0.172577	0.125036	0.114299													-30	15	5.56746e-05		24.3412	7.2376e-05	24.0714	7.10841e-05	24.2516	7.05162e-05	24.3522	6.91162e-05	24.259	6.26546e-05	23.914	4.35389e-05	23.9174	3.42816e-05
318	0.19874	0.173761	0.1274	0.115109													-31	15	5.6609e-05		24.4698	7.22524e-05	24.2	7.11015e-05	24.3803	7.05232e-05	24.4808	6.90688e-05	24.3876	6.28292e-05	24.0426	4.39028e-05	24.0461	3.46413e-05
317	0.195263	0.168605	0.129836	0.114586													-32	15	5.75832e-05		24.5985	7.20953e-05	24.3287	7.08647e-05	24.5089	7.04506e-05	24.6094	6.91046e-05	24.5162	6.30604e-05	24.1712	4.4195e-05	24.1747	3.50025e-05
316	0.195083	0.167314	0.129846	0.109282													-33	15	5.86334e-05		24.7271	7.20049e-05	24.4573	7.07291e-05	24.6375	7.0444e-05	24.7381	6.91181e-05	24.6449	6.32101e-05	24.2999	4.45116e-05	24.3034	3.53122e-05
315	0.193584	0.168399	0.127645	0.107159													-34	15	5.96368e-05		24.8557	7.19476e-05	24.586	7.06118e-05	24.7661	7.03337e-05	24.8667	6.90201e-05	24.7735	6.33973e-05	24.4285	4.47854e-05	24.432	3.56564e-05
314	0.201006	0.168908	0.125465	0.111703													-35	15	6.05807e-05		24.9844	7.18752e-05	24.7146	7.06387e-05	24.8948	7.03731e-05	24.9954	6.89094e-05	24.9022	6.35775e-05	24.5571	4.51076e-05	24.5607	3.60188e-05
313	0.198963	0.16745	0.125544	0.112214													-36	15	6.16207e-05		25.113	7.16352e-05	24.8432	7.05728e-05	25.0234	7.03693e-05	25.124	6.88761e-05	25.0308	6.37304e-05	24.6857	4.5375e-05	24.6893	3.63108e-05
312	0.198521	0.173759	0.129095	0.113573													-37	15	6.25997e-05		25.2417	7.12143e-05	24.9719	7.06569e-05	25.1521	7.03458e-05	25.2527	6.89046e-05	25.1594	6.39394e-05	24.8144	4.57088e-05	24.8179	3.66263e-05
311	0.206442	0.171248	0.128615	0.111654													-38	15	6.35833e-05		25.3703	7.10418e-05	25.1005	7.0678e-05	25.2807	7.02391e-05	25.3813	6.89316e-05	25.2881	6.41373e-05	24.943	4.60477e-05	24.9466	3.6966e-05
310	0.199235	0.174725	0.127859	0.108523													-39	15	6.45205e-05		25.4989	7.10443e-05	25.2292	7.06938e-05	25.4093	7.0313e-05	25.51	6.88761e-05	25.4167	6.42545e-05	25.0716	4.63787e-05	25.0752	3.72914e-05
309	0.200187	0.167624	0.123748	0.108315													-40	15	6.54403e-05		25.6276	7.10286e-05	25.3578	7.07194e-05	25.5379	7.01308e-05	25.6386	6.85872e-05	25.5454	6.43849e-05	25.2003	4.65846e-05	25.2039	3.75813e-05
308	0.198028	0.170635	0.122749	0.105857													-41	15	6.64223e-05		25.7562	7.10294e-05	25.4864	7.06586e-05	25.6665	7.01494e-05	25.7672	6.86776e-05	25.674	6.45042e-05	25.3289	4.68945e-05	25.3325	3.79027e-05
307	0.195869	0.169519	0.127002	0.110302													-42	15	6.73651e-05		25.8849	7.11437e-05	25.6151	7.06894e-05	25.7952	7.00517e-05	25.8959	6.86082e-05	25.8026	6.45836e-05	25.4575	4.71903e-05	25.4611	3.81824e-05
306	0.194593	0.169563	0.128999	0.115427													-43	15	6.83104e-05		26.0135	7.1117e-05	25.7437	7.0601e-05	25.9238	7.00356e-05	26.0245	6.85767e-05	25.9312	6.47331e-05	25.5861	4.7495e-05	25.5898	3.85119e-05
305	0.185125	0.161926	0.12036	0.106921													-44	15	6.91932e-05		26.1421	7.10665e-05	25.8724	7.06371e-05	26.0524	6.98989e-05	26.1532	6.85824e-05	26.0599	6.48304e-05	25.7147	4.77616e-05	25.7184	3.87809e-05
304	0.186699	0.16026	0.124847	0.105655													-45	15	7.00844e-05		26.2708	7.10842e-05	26.001	7.06395e-05	26.181	6.98877e-05	26.2818	6.85724e-05	26.1885	6.49923e-05	25.8434	4.80275e-05	25.8471	3.90742e-05
303	0.183446	0.159055	0.120216	0.104739													-46	15	7.10478e-05		26.3994	7.11021e-05	26.1296	7.06272e-05	26.3097	6.98421e-05	26.4104	6.84762e-05	26.3172	6.51082e-05	25.972	4.83037e-05	25.9757	3.93907e-05
302	0.179831	0.158059	0.118026	0.108308													-47	15	7.19513e-05		26.5281	7.10224e-05	26.2583	7.05888e-05	26.4383	6.98283e-05	26.5391	6.83329e-05	26.4458	6.52183e-05	26.1006	4.85561e-05	26.1043	3.96884e-05
301	0.17631	0.156111	0.116534	0.103547													-48	15	7.28714e-05		26.6567	7.1015e-05	26.3869	7.05476e-05	26.5669	6.97836e-05	26.6677	6.84528e-05	26.5744	6.53627e-05	26.2293	4.88403e-05	26.233	3.99643e-05
300	0.166116	0.154493	0.115187	0.10245													-49	15	7.36374e-05		26.7854	7.09746e-05	26.5156	7.05256e-05	26.6956	6.97541e-05	26.7963	6.84679e-05	26.7031	6.54482e-05	26.3579	4.9082e-05	26.3616	4.02662e-05
																	-50	15	7.44679e-05		26.914	7.09305e-05	26.6442	7.04761e-05	26.8242	6.97739e-05	26.925	6.84431e-05	26.8318	6.55424e-05	26.4865	4.93405e-05	26.4902	4.05555e-05
																	50	30	5.84238e-09		27.0426	7.08501e-05	26.7728	7.02844e-05	26.9529	6.97337e-05	27.0536	6.84313e-05	26.9604	6.56178e-05	26.6151	4.96092e-05	26.6188	4.08648e-05
																	49	30	5.77117e-09		27.1713	7.08029e-05	26.9015	7.01913e-05	27.0815	6.90492e-05	27.1822	6.82446e-05	27.089	6.57565e-05	26.7438	4.98745e-05	26.7475	4.11418e-05
																	48	30	5.69715e-09		27.2999	7.07408e-05	27.0301	7.0144e-05	27.2101	6.90477e-05	27.3109	6.80505e-05	27.2177	6.58185e-05	27.0255	5.04121e-05	26.8761	4.13759e-05
																	47	30	5.62915e-09		27.4286	7.08366e-05	27.1588	7.01718e-05	27.3387	6.90011e-05	27.4395	6.77797e-05	27.3463	6.59294e-05	27.1541	5.07e-05	27.0047	4.16503e-05
																	46	30	5.58923e-09		27.5572	7.06907e-05	27.2874	7.01739e-05	27.4674	6.90089e-05	27.5682	6.76978e-05	27.4749	6.60882e-05	27.2827	5.098e-05	27.1334	4.19525e-05
																	45	30	5.51626e-09		27.6858	7.06082e-05	27.416	7.01151e-05	27.596	6.90049e-05	27.6968	6.77303e-05	27.6036	6.61207e-05	27.4114	5.11769e-05	27.262	4.22625e-05
																	44	30	5.46814e-09		27.8144	7.02774e-05	27.5447	6.96903e-05	27.7247	6.89921e-05	27.8254	6.78056e-05	27.7322	6.62192e-05	27.54	5.14336e-05	27.3906	4.25156e-05
																	43	30	5.40093e-09		27.9431	7.02028e-05	27.6734	6.96554e-05	27.8533	6.89714e-05	27.9541	6.77409e-05	27.8609	6.63559e-05	27.6686	5.16316e-05	27.5192	4.27991e-05
																	42	30	5.33366e-09		28.0717	7.0029e-05	27.802	6.95765e-05	27.9819	6.89232e-05	28.0827	6.77438e-05	27.9895	6.64909e-05	27.7973	5.19039e-05	27.6479	4.30545e-05
																	41	30	5.29676e-09		28.2004	6.98556e-05	27.9306	6.95921e-05	28.1105	6.88978e-05	28.2114	6.77447e-05	28.1182	6.64882e-05	27.9259	5.2099e-05	27.7765	4.32939e-05
																	40	30	5.28357e-09		28.329	6.98513e-05	28.0593	6.95734e-05	28.2391	6.89752e-05	28.34	6.77553e-05	28.2468	6.65314e-05	28.0545	5.23124e-05	27.9051	4.35461e-05
																	39	30	5.4683e-09		28.4577	6.98135e-05	28.1879	6.95084e-05	28.3678	6.89882e-05	28.4686	6.77417e-05	28.3754	6.65569e-05	28.1831	5.25426e-05	28.0338	4.38111e-05
																	38	30	6.28316e-09		28.5863	6.97425e-05	28.3166	6.96028e-05	28.4964	6.89678e-05	28.5973	6.77873e-05	28.5041	6.65739e-05	28.3117	5.27429e-05	28.1624	4.40738e-05
																	37	30	8.70604e-09		28.7149	6.97159e-05	28.4452	6.95929e-05	28.625	6.88928e-05	28.7259	6.77928e-05	28.6327	6.66009e-05	28.4404	5.29542e-05	28.2911	4.43201e-05
																	36	30	1.40851e-08		28.8436	6.96308e-05	28.5738	6.95806e-05	28.7537	6.88473e-05	28.8545	6.78054e-05	28.7613	6.65853e-05	28.569	5.31668e-05	28.4197	4.45627e-05
																	35	30	2.53078e-08		28.9722	6.97027e-05	28.7025	6.94373e-05	28.8823	6.87164e-05	28.9832	6.77439e-05	28.89	6.6545e-05	28.6976	5.33756e-05	28.5483	4.48355e-05
																	34	30	4.63459e-08		29.1009	6.95079e-05	28.8311	6.94691e-05	29.0109	6.86553e-05	29.1118	6.77239e-05	29.0186	6.65625e-05	28.8262	5.36377e-05	28.677	4.5096e-05
																	33	30	1.60817e-07		29.2295	6.95162e-05	28.9598	6.93445e-05	29.1396	6.87583e-05	29.2405	6.76508e-05	29.1472	6.66881e-05	28.9549	5.38023e-05	28.8056	4.5386e-05
																	32	30	2.60499e-07		29.3581	6.94823e-05	29.0884	6.93409e-05	29.2682	6.87455e-05	29.3691	6.77157e-05	29.2759	6.66484e-05	29.0835	5.40215e-05	28.9342	4.55798e-05
																	31	30	4.04086e-07		29.4868	6.94392e-05	29.2171	6.92585e-05	29.3968	6.87389e-05	29.4977	6.77279e-05	29.4045	6.66238e-05	29.2121	5.42056e-05	29.235	4.60628e-05
																	30	30	9.18806e-07		29.6154	6.94527e-05	29.3457	6.92559e-05	29.5255	6.87413e-05	29.6264	6.76762e-05	29.5331	6.66039e-05	29.3407	5.44284e-05	29.3636	4.63378e-05
																	29	30	1.26812e-06		29.7441	6.94564e-05	29.4743	6.91235e-05	29.6541	6.86697e-05	29.755	6.75949e-05	29.6618	6.66309e-05	29.4693	5.46199e-05	29.4922	4.65228e-05
																	28	30	1.69934e-06		29.8727	6.93278e-05	29.603	6.92042e-05	29.7827	6.86636e-05	29.8837	6.75801e-05	29.7904	6.65369e-05	29.598	5.48232e-05	29.6209	4.67235e-05
																	27	30	2.22258e-06		30.0013	6.92621e-05	29.7316	6.91871e-05	29.9114	6.86593e-05	30.0123	6.75445e-05	29.919	6.63151e-05	29.7266	5.50154e-05	29.7495	4.66532e-05
																	26	30	2.83503e-06		30.13	6.92897e-05	29.8603	6.91802e-05	30.04	6.87457e-05	30.141	6.75491e-05	30.0476	6.63506e-05	29.8552	5.52324e-05	29.8781	4.67698e-05
																	25	30	3.53422e-06		30.2586	6.92617e-05	29.9889	6.91409e-05	30.1686	6.87138e-05	30.2696	6.76167e-05	30.1763	6.63707e-05	29.9838	5.53965e-05	30.0067	4.69785e-05
																	24	30	4.3762e-06		30.3873	6.92953e-05	30.1175	6.91293e-05	30.2972	6.86794e-05	30.3982	6.7603e-05	30.3049	6.63786e-05	30.1125	5.55634e-05	30.1354	4.7191e-05
																	23	30	6.40392e-06		30.5159	6.9234e-05	30.2462	6.92039e-05	30.4258	6.86656e-05	30.5269	6.76326e-05	30.4336	6.64584e-05	30.2411	5.58142e-05	30.264	4.74809e-05
																	22	30	7.67436e-06		30.6446	6.919e-05	30.3748	6.90376e-05	30.5545	6.86012e-05	30.6555	6.75994e-05	30.5622	6.63011e-05	30.3697	5.60051e-05	30.3927	4.77439e-05
																	21	30	9.06341e-06		30.7732	6.91666e-05	30.5035	6.89524e-05	30.6831	6.85859e-05	30.7842	6.75763e-05	30.6908	6.62058e-05	30.4983	5.61441e-05	30.5213	4.79298e-05
																	20	30	1.05608e-05		30.9018	6.91394e-05	30.6321	6.89988e-05	30.8117	6.85202e-05	30.9128	6.7365e-05	30.8195	6.61887e-05	30.627	5.63331e-05	30.6499	4.81441e-05
																	19	30	1.21152e-05		31.0305	6.90949e-05	30.7607	6.89657e-05	30.9404	6.85039e-05	31.0415	6.73453e-05	30.9482	6.62078e-05	30.7556	5.65827e-05	30.7785	4.8364e-05
																	18	30	1.35735e-05		31.1591	6.90368e-05	30.8894	6.89655e-05	31.069	6.84443e-05	31.1701	6.73273e-05	31.0768	6.62003e-05	30.8842	5.67043e-05	30.9072	4.85731e-05
																	17	30	1.49852e-05		31.2878	6.89754e-05	31.018	6.8629e-05	31.1976	6.84048e-05	31.2987	6.72954e-05	31.2054	6.62745e-05	31.0129	5.68959e-05	31.0358	4.86511e-05
																	16	30	1.64717e-05		31.4164	6.89349e-05	31.1467	6.86335e-05	31.3263	6.82974e-05	31.4274	6.733e-05	31.334	6.62372e-05	31.1415	5.70082e-05	31.1645	4.88597e-05
																	15	30	1.80352e-05		31.5451	6.88772e-05	31.2753	6.86107e-05	31.4549	6.82812e-05	31.556	6.72314e-05	31.4627	6.60863e-05	31.2701	5.71496e-05	31.2931	4.90269e-05
																	14	30	1.96984e-05		31.6737	6.88678e-05	31.4039	6.85945e-05	31.5835	6.82688e-05	31.6847	6.7213e-05	31.5913	6.60864e-05	31.3987	5.73482e-05	31.4217	4.91961e-05
																	13	30	2.14453e-05		31.8023	6.87928e-05	31.5326	6.8521e-05	31.7121	6.78968e-05	31.8133	6.72728e-05	31.72	6.61511e-05	31.5274	5.75048e-05	31.5504	4.93827e-05
																	12	30	2.31439e-05		31.931	6.85051e-05	31.6612	6.85395e-05	31.8408	6.77925e-05	31.9419	6.73013e-05	31.8486	6.60965e-05	31.656	5.7666e-05	31.679	4.96349e-05
																	11	30	2.47965e-05		32.0596	6.84377e-05	31.7899	6.86103e-05	31.9694	6.77792e-05	32.0706	6.72437e-05	31.9772	6.60623e-05	31.7846	5.78065e-05	31.8076	4.98105e-05
																	10	30	2.63837e-05		32.1883	6.84623e-05	31.9185	6.87597e-05	32.098	6.77904e-05	32.1992	6.72267e-05	32.1059	6.60597e-05	31.9133	5.79566e-05	31.9362	4.99279e-05
																	9	30	2.78822e-05		32.3169	6.84341e-05	32.0472	6.86431e-05	32.2266	6.77888e-05	32.3279	6.71981e-05	32.2346	6.60605e-05	32.0419	5.80819e-05	32.218	5.03444e-05
																	8	30	2.93156e-05		32.4455	6.84108e-05	32.1758	6.86612e-05	32.3553	6.78061e-05	32.4565	6.7227e-05	32.3632	6.59983e-05	32.1705	5.82546e-05	32.3466	5.04254e-05
																	7	30	3.05794e-05		32.5742	6.84248e-05	32.3044	6.86256e-05	32.4839	6.77605e-05	32.5851	6.71134e-05	32.4918	6.5954e-05	32.2991	5.84285e-05	32.4752	5.06163e-05
																	6	30	3.16414e-05		32.7028	6.83615e-05	32.4331	6.86253e-05	32.6125	6.76695e-05	32.7138	6.70915e-05	32.6205	6.60114e-05	32.4278	5.86133e-05	32.6038	5.07651e-05
																	5	30	3.21607e-05		32.8315	6.84264e-05	32.5617	6.8573e-05	32.7411	6.76534e-05	32.8424	6.64236e-05	32.9213	6.57947e-05	32.5564	5.87534e-05	32.7325	5.10099e-05
																	4	30	3.24207e-05		32.9601	6.83837e-05	32.6904	6.86298e-05	32.8698	6.77425e-05	32.9711	6.64136e-05	33.0499	6.58119e-05	32.685	5.88987e-05	32.8611	5.11868e-05
																	3	30	3.26549e-05		33.0887	6.83933e-05	32.819	6.85547e-05	32.9984	6.77191e-05	33.0997	6.64018e-05	33.1785	6.57819e-05	32.8136	5.90273e-05	32.9897	5.12967e-05
																	2	30	3.27052e-05		33.2174	6.84124e-05	32.9476	6.86012e-05	33.1271	6.76636e-05	33.2284	6.64136e-05	33.3072	6.57481e-05	32.9423	5.91353e-05	33.1184	5.14975e-05
																	1	30	3.24422e-05		33.346	6.83407e-05	33.0763	6.85507e-05	33.2557	6.75866e-05	33.357	6.64814e-05	33.4358	6.57449e-05	33.0709	5.92293e-05	33.247	5.16903e-05
																	0	30	3.26031e-05		33.4747	6.83083e-05	33.2049	6.84849e-05	33.3843	6.75697e-05	33.4856	6.64492e-05	33.5645	6.56831e-05	33.1995	5.93522e-05	33.3756	5.17431e-05
																	-1	30	3.27926e-05		33.6033	6.82972e-05	33.3336	6.84249e-05	33.513	6.75219e-05	33.6142	6.64248e-05	33.6931	6.5685e-05	33.3282	5.94798e-05	33.5043	5.19434e-05
																	-2	30	3.31168e-05		33.732	6.82918e-05	33.4622	6.83875e-05	33.6416	6.74536e-05	33.7429	6.63895e-05	33.8217	6.56053e-05	33.4568	5.96003e-05	33.6329	5.21509e-05
																	-3	30	3.35439e-05		33.8606	6.82622e-05	33.5909	6.83999e-05	33.7703	6.74219e-05	33.8715	6.63018e-05	33.9504	6.56116e-05	33.5854	5.97112e-05	33.7615	5.23158e-05
																	-4	30	3.3892e-05		33.9892	6.82134e-05	33.7195	6.82038e-05	33.8989	6.74404e-05	34.0002	6.62855e-05	34.0791	6.56658e-05	33.7141	5.98599e-05	33.8902	5.25225e-05
																	-5	30	3.43087e-05		34.1179	6.82103e-05	33.8481	6.82375e-05	34.0275	6.73992e-05	34.1288	6.63685e-05	34.2077	6.56451e-05	33.8427	5.9976e-05	34.0188	5.26086e-05
																	-6	30	3.47731e-05		34.2465	6.81779e-05	33.9768	6.80837e-05	34.1561	6.72951e-05	34.2574	6.63777e-05	34.3363	6.57224e-05	33.9713	6.01135e-05	34.1474	5.2734e-05
																	-7	30	3.52871e-05		34.3751	6.81219e-05	34.1054	6.80684e-05	34.2847	6.7316e-05	34.3861	6.64396e-05	34.465	6.56219e-05	34.0999	6.02095e-05	34.2761	5.27971e-05
																	-8	30	3.58533e-05		34.5037	6.80903e-05	34.2341	6.7821e-05	34.4134	6.72455e-05	34.5147	6.64303e-05	34.5936	6.55346e-05	34.2285	6.03126e-05	34.4047	5.29862e-05
																	-9	30	3.64079e-05		34.6324	6.8099e-05	34.3627	6.78257e-05	34.542	6.71932e-05	34.6433	6.63781e-05	34.7223	6.5455e-05	34.3572	6.03966e-05	34.5333	5.31025e-05
																	-10	30	3.70602e-05		34.761	6.81078e-05	34.4913	6.79622e-05	34.6706	6.71251e-05	34.772	6.63831e-05	34.8509	6.53936e-05	34.4858	6.04903e-05	34.662	5.31543e-05
																	-11	30	3.7673e-05		34.8896	6.8142e-05	34.62	6.78059e-05	34.7993	6.71243e-05	34.9006	6.64045e-05	34.9795	6.54178e-05	34.6144	6.06106e-05	34.7906	5.32519e-05
																	-12	30	3.84601e-05		35.0182	6.81084e-05	34.7486	6.76518e-05	34.9279	6.71039e-05	35.0292	6.63284e-05	35.1082	6.5427e-05	34.743	6.07024e-05	34.9192	5.33493e-05
																	-13	30	3.90605e-05		35.1469	6.80383e-05	34.8773	6.7416e-05	35.0565	6.70664e-05	35.1579	6.63439e-05	35.2368	6.54545e-05	34.8717	6.07846e-05	35.0478	5.35661e-05
																	-14	30	3.97624e-05		35.2755	6.80382e-05	35.0059	6.73706e-05	35.1851	6.7083e-05	35.2865	6.63666e-05	35.3655	6.54474e-05	35.0003	6.08541e-05	35.1765	5.36663e-05
																	-15	30	4.06022e-05		35.4041	6.76993e-05	35.1345	6.73774e-05	35.3138	6.69968e-05	35.4152	6.63616e-05	35.4941	6.5435e-05	35.1289	6.092e-05	35.3051	5.38756e-05
																	-16	30	4.154e-05		35.5328	6.76393e-05	35.2632	6.73519e-05	35.4424	6.69718e-05	35.5438	6.63762e-05	35.6227	6.5451e-05	35.2576	6.0962e-05	35.4338	5.40385e-05
																	-17	30	4.22336e-05		35.6614	6.76167e-05	35.3918	6.73073e-05	35.5711	6.68964e-05	35.6724	6.63832e-05	35.7514	6.54488e-05	35.3862	6.10874e-05	35.5624	5.42089e-05
																	-18	30	4.30473e-05		35.7901	6.75821e-05	35.5205	6.73729e-05	35.6997	6.69064e-05	35.801	6.64428e-05	35.8801	6.54874e-05	35.5148	6.11609e-05	35.691	5.43559e-05
																	-19	30	4.39323e-05		35.9187	6.7598e-05	35.6491	6.73685e-05	35.8283	6.68903e-05	35.9297	6.63995e-05	36.0087	6.53858e-05	35.6434	6.12935e-05	35.8197	5.43574e-05
																	-20	30	4.45471e-05		36.0474	6.75547e-05	35.7777	6.73426e-05	35.9569	6.65998e-05	36.0583	6.64028e-05	36.1373	6.52584e-05	35.7721	6.13572e-05	35.9483	5.44743e-05
																	-21	30	4.54302e-05		36.176	6.76388e-05	35.9064	6.72359e-05	36.0855	6.65448e-05	36.187	6.64105e-05	36.266	6.52552e-05	35.9007	6.14426e-05	36.0769	5.46195e-05
																	-22	30	4.63625e-05		36.3046	6.76557e-05	36.035	6.71308e-05	36.2142	6.64909e-05	36.3156	6.64883e-05	36.3946	6.51556e-05	36.0293	6.15514e-05	36.2056	5.47047e-05
																	-23	30	4.7233e-05		36.4333	6.75938e-05	36.1637	6.70919e-05	36.3428	6.64877e-05	36.4443	6.64473e-05	36.5233	6.50291e-05	36.158	6.15184e-05	36.3342	5.48269e-05
																	-24	30	4.81039e-05		36.5619	6.75684e-05	36.2923	6.70127e-05	36.4714	6.64761e-05	36.5729	6.64479e-05	36.6519	6.47389e-05	36.2866	6.15895e-05	36.4628	5.49886e-05
																	-25	30	4.90563e-05		36.6906	6.74897e-05	36.4209	6.70197e-05	36.6	6.64558e-05	36.7015	6.64017e-05	36.7805	6.46743e-05	36.4152	6.16598e-05	36.5914	5.51432e-05
																	-26	30	4.77436e-05		36.8192	6.75008e-05	36.5496	6.70194e-05	36.7286	6.64413e-05	36.8302	6.64015e-05	36.9092	6.45553e-05	36.5438	6.173e-05	36.7201	5.52991e-05
																	-27	30	4.93693e-05		36.9478	6.7505e-05	36.6782	6.69827e-05	36.8573	6.6356e-05	36.9588	6.63832e-05	37.0378	6.47186e-05	36.6725	6.18042e-05	36.8487	5.52801e-05
																	-28	30	5.07525e-05		37.0765	6.74309e-05	36.8069	6.69428e-05	36.9859	6.63174e-05	37.0875	6.63191e-05	37.1665	6.46464e-05	36.8011	6.18449e-05	36.9774	5.5529e-05
																	-29	30	5.20475e-05		37.2051	6.73777e-05	36.9355	6.69631e-05	37.1145	6.62793e-05	37.2161	6.62575e-05	37.2951	6.47325e-05	36.9297	6.18335e-05	37.106	5.55399e-05
																	-30	30	5.3266e-05		37.3338	6.739e-05	37.0642	6.69773e-05	37.2431	6.6232e-05	37.3447	6.62321e-05	37.4237	6.46003e-05	37.0584	6.18558e-05	37.2346	5.55679e-05
																	-31	30	5.44528e-05		37.4624	6.73862e-05	37.1928	6.70339e-05	37.3717	6.6198e-05	37.4734	6.62246e-05	37.5524	6.46532e-05	37.187	6.17232e-05	37.3633	5.5685e-05
																	-32	30	5.55783e-05		37.591	6.74016e-05	37.3215	6.70256e-05	37.5004	6.62243e-05	37.602	6.61939e-05	37.681	6.46737e-05	37.3156	6.17821e-05	37.4919	5.57499e-05
																	-33	30	5.63916e-05		37.7197	6.72812e-05	37.4501	6.70584e-05	37.629	6.62302e-05	37.7306	6.61236e-05	37.8097	6.46786e-05	37.4443	6.18406e-05	37.6206	5.58961e-05
																	-34	30	5.73624e-05		37.8483	6.72512e-05	37.5787	6.69665e-05	37.7576	6.61557e-05	37.8592	6.6148e-05	37.9383	6.46929e-05	37.5729	6.19159e-05	37.7492	5.609e-05
																	-35	30	5.83723e-05		37.977	6.71426e-05	37.7074	6.69666e-05	37.8862	6.61517e-05	37.9879	6.61814e-05	38.0669	6.46794e-05	37.7015	6.19887e-05	37.8779	5.62025e-05
																	-36	30	5.94144e-05		38.1056	6.70157e-05	37.836	6.69235e-05	38.0148	6.61738e-05	38.1165	6.61929e-05	38.1956	6.47358e-05	37.8302	6.19576e-05	38.0065	5.63231e-05
																	-37	30	6.04234e-05		38.2342	6.69646e-05	37.9647	6.70022e-05	38.1435	6.61989e-05	38.2452	6.61481e-05	38.3242	6.47636e-05	37.9588	6.18819e-05	38.1351	5.61998e-05
																	-38	30	6.137e-05		38.3629	6.68726e-05	38.0933	6.69771e-05	38.2721	6.61987e-05	38.3738	6.61815e-05	38.4529	6.47331e-05	38.0874	6.1927e-05	38.2638	5.62889e-05
																	-39	30	6.2405e-05		38.4915	6.68878e-05	38.222	6.68467e-05	38.4007	6.61586e-05	38.5024	6.61345e-05	38.5815	6.42877e-05	38.2161	6.19959e-05	38.3924	5.63979e-05
																	-40	30	6.33709e-05		38.6202	6.69198e-05	38.3506	6.68766e-05	38.5293	6.6168e-05	38.6311	6.6103e-05	38.7102	6.4171e-05	38.3447	6.20753e-05	38.521	5.64338e-05
																	-41	30	6.44305e-05		38.7488	6.69501e-05	38.4792	6.68243e-05	38.658	6.61324e-05	38.7597	6.60378e-05	38.8388	6.42113e-05	38.4733	6.2076e-05	38.6497	5.65346e-05
																	-42	30	6.54135e-05		38.8774	6.69185e-05	38.6079	6.6845e-05	38.7866	6.61458e-05	38.8883	6.60337e-05	38.9674	6.41817e-05	38.6019	6.20379e-05	38.7783	5.66135e-05
																	-43	30	6.63689e-05		39.0061	6.68986e-05	38.7365	6.68307e-05	38.9152	6.61182e-05	39.017	6.60106e-05	39.0961	6.41355e-05	38.7306	6.2056e-05	38.907	5.66433e-05
																	-44	30	6.73758e-05		39.1347	6.69334e-05	38.8652	6.67442e-05	39.0438	6.61017e-05	39.1456	6.58538e-05	39.2247	6.41341e-05	38.8592	6.21228e-05	39.0356	5.676e-05
																	-45	30	6.82317e-05		39.2634	6.68236e-05	38.9938	6.68644e-05	39.1724	6.60513e-05	39.2742	6.58489e-05	39.3534	6.41356e-05	38.9878	6.21887e-05	39.1642	5.6837e-05
																	-46	30	6.91888e-05		39.392	6.68407e-05	39.1224	6.68431e-05	39.3011	6.59864e-05	39.4029	6.58282e-05	39.482	6.41835e-05	39.1164	6.21358e-05	39.2929	5.69296e-05
																	-47	30	7.0165e-05		39.5207	6.68145e-05	39.2511	6.67144e-05	39.4297	6.59548e-05	39.5315	6.58054e-05	39.6106	6.41918e-05	39.2451	6.21014e-05	39.4215	5.69966e-05
																	-48	30	7.11384e-05		39.6493	6.68278e-05	39.3797	6.66511e-05	39.5584	6.59701e-05	39.6602	6.58504e-05	39.7393	6.42586e-05	39.3737	6.20887e-05	39.5501	5.70351e-05
																	-49	30	7.20155e-05		39.7779	6.67767e-05	39.5084	6.65903e-05	39.687	6.59986e-05	39.7888	6.58116e-05	39.8679	6.4302e-05	39.5023	6.21132e-05	39.6787	5.70205e-05
																	-50	30	7.29009e-05		39.9066	6.67804e-05	39.637	6.65207e-05	39.8156	6.60112e-05	39.9175	6.58098e-05	39.9966	6.4333e-05	39.6309	6.21426e-05	39.8074	5.7124e-05
																	50	45	5.69033e-09		40.0352	6.68328e-05	39.7656	6.6476e-05	39.9443	6.58933e-05	40.0461	6.57724e-05	40.1252	6.43187e-05	39.7596	6.21621e-05	39.936	5.72254e-05
																	49	45	5.64129e-09		40.1639	6.68082e-05	39.8943	6.64686e-05	40.0729	6.59647e-05	40.1748	6.53592e-05	40.2538	6.43174e-05	39.8882	6.21698e-05	40.0647	5.73187e-05
																	48	45	5.60602e-09		40.2925	6.67239e-05	40.0229	6.6483e-05	40.2015	6.58464e-05	40.3034	6.52903e-05	40.3825	6.4308e-05	40.0168	6.21885e-05	40.1933	5.74353e-05
																	47	45	5.55366e-09		40.4211	6.67139e-05	40.1516	6.64193e-05	40.3302	6.58951e-05	40.432	6.52258e-05	40.5111	6.42898e-05	40.1454	6.21971e-05	40.3219	5.75e-05
																	46	45	5.5185e-09		40.5498	6.6584e-05	40.2802	6.64161e-05	40.4588	6.5886e-05	40.5607	6.52313e-05	40.6398	6.43179e-05	40.2741	6.22124e-05	40.4505	5.77064e-05
																	45	45	5.48609e-09		40.6784	6.64412e-05	40.4088	6.64082e-05	40.5874	6.58769e-05	40.6893	6.52136e-05	40.7684	6.43158e-05	40.4027	6.22318e-05	40.5792	5.78287e-05
																	44	45	5.45245e-09		40.8071	6.63881e-05	40.5375	6.64988e-05	40.716	6.58188e-05	40.818	6.50772e-05	40.8971	6.431e-05	40.5313	6.22602e-05	40.7078	5.79023e-05
																	43	45	5.41031e-09		40.9357	6.6241e-05	40.6661	6.65249e-05	40.8446	6.58318e-05	40.9466	6.50356e-05	41.0257	6.43328e-05	40.6599	6.22786e-05	40.8365	5.80191e-05
																	42	45	5.37671e-09		41.0644	6.62953e-05	40.7948	6.6483e-05	40.9733	6.57751e-05	41.0752	6.50422e-05	41.1543	6.43833e-05	40.7885	6.22064e-05	40.9651	5.81197e-05
																	41	45	5.34204e-09		41.193	6.63217e-05	40.9234	6.65032e-05	41.1019	6.5799e-05	41.2039	6.49779e-05	41.283	6.44138e-05	40.9172	6.22427e-05	41.0937	5.82087e-05
																	40	45	5.32117e-09		41.3216	6.63157e-05	41.052	6.64354e-05	41.2305	6.57555e-05	41.3325	6.49773e-05	41.4116	6.43972e-05	41.0458	6.22774e-05	41.2224	5.82744e-05
																	39	45	5.28262e-09		41.4502	6.63433e-05	41.1807	6.64288e-05	41.3591	6.57409e-05	41.4612	6.49218e-05	41.5403	6.43806e-05	41.1744	6.22679e-05	41.351	5.83957e-05
																	38	45	5.26137e-09		41.5789	6.6279e-05	41.3093	6.62919e-05	41.4878	6.57752e-05	41.5898	6.47989e-05	41.6689	6.43663e-05	41.303	6.22898e-05	41.4797	5.84794e-05
																	37	45	5.26496e-09		41.7075	6.63356e-05	41.4379	6.62568e-05	41.6164	6.54654e-05	41.7184	6.48137e-05	41.7976	6.43366e-05	41.4317	6.22002e-05	41.6083	5.8571e-05
																	36	45	5.33362e-09		41.8362	6.64438e-05	41.5666	6.62384e-05	41.7451	6.54628e-05	41.8471	6.48268e-05	41.9262	6.43631e-05	41.5603	6.22092e-05	41.7369	5.86296e-05
																	35	45	5.62708e-09		41.9648	6.65295e-05	41.6952	6.63116e-05	41.8737	6.54553e-05	41.9757	6.47819e-05	42.0548	6.42806e-05	41.6889	6.22257e-05	41.8655	5.87303e-05
																	34	45	6.73651e-09		42.0935	6.65364e-05	41.8239	6.61721e-05	42.0023	6.54136e-05	42.1043	6.47533e-05	42.1835	6.43381e-05	41.8176	6.22406e-05	41.9942	5.87898e-05
																	33	45	9.71637e-09		42.2221	6.6538e-05	41.9525	6.59963e-05	42.1309	6.53845e-05	42.233	6.47635e-05	42.3121	6.43173e-05	41.9462	6.22951e-05	42.1228	5.88489e-05
																	32	45	1.57998e-08		42.3508	6.65156e-05	42.0812	6.59426e-05	42.2596	6.53524e-05	42.3616	6.48317e-05	42.4408	6.43308e-05	42.0748	6.2274e-05	42.2514	5.88998e-05
																	31	45	2.7937e-08		42.4794	6.65443e-05	42.2098	6.60604e-05	42.3882	6.5359e-05	42.4902	6.48291e-05	42.5694	6.43523e-05	42.2034	6.22641e-05	42.3801	5.89987e-05
																	30	45	4.99475e-08		42.608	6.65689e-05	42.3385	6.60873e-05	42.5168	6.53552e-05	42.6189	6.47286e-05	42.698	6.43015e-05	42.3321	6.22311e-05	42.5087	5.91073e-05
																	29	45	1.51103e-07		42.7367	6.65264e-05	42.4671	6.61314e-05	42.6454	6.53102e-05	42.7475	6.48175e-05	42.8267	6.4295e-05	42.4607	6.22476e-05	42.6373	5.91815e-05
																	28	45	2.41227e-07		42.8653	6.65197e-05	42.5957	6.60507e-05	42.7741	6.52895e-05	42.8762	6.48096e-05	42.9553	6.42977e-05	42.5893	6.22542e-05	42.7659	5.92472e-05
																	27	45	3.67972e-07		42.9939	6.65818e-05	42.7244	6.60412e-05	42.9027	6.53104e-05	43.0048	6.47696e-05	43.084	6.43023e-05	42.7179	6.22524e-05	42.8946	5.93222e-05
																	26	45	7.5193e-07		43.1226	6.65201e-05	42.853	6.59929e-05	43.0313	6.52166e-05	43.1334	6.48227e-05	43.2126	6.42962e-05	42.8465	6.2277e-05	43.0232	5.94136e-05
																	25	45	1.01777e-06		43.2512	6.64811e-05	42.9816	6.589e-05	43.16	6.52061e-05	43.2621	6.4836e-05	43.3412	6.43194e-05	42.9751	6.23255e-05	43.1518	5.94787e-05
																	24	45	1.3438e-06		43.3798	6.6497e-05	43.1103	6.55775e-05	43.2886	6.51463e-05	43.3907	6.48701e-05	43.4699	6.42635e-05	43.1038	6.22998e-05	43.2805	5.957e-05
																	23	45	1.74394e-06		43.5085	6.6511e-05	43.239	6.56924e-05	43.4172	6.50803e-05	43.5193	6.48958e-05	43.5985	6.42665e-05	43.2324	6.23035e-05	43.4091	5.96004e-05
																	22	45	2.23027e-06		43.6371	6.64932e-05	43.3676	6.56039e-05	43.5459	6.5044e-05	43.648	6.4885e-05	43.7272	6.42683e-05	43.361	6.21535e-05	43.5377	5.96654e-05
																	21	45	2.80478e-06		43.7657	6.64855e-05	43.4963	6.56676e-05	43.6745	6.50857e-05	43.7766	6.48968e-05	43.8558	6.42754e-05	43.4897	6.2113e-05	43.6664	5.96756e-05
																	20	45	3.46322e-06		43.8944	6.62864e-05	43.6249	6.56814e-05	43.8031	6.50611e-05	43.9053	6.49054e-05	43.9844	6.4291e-05	43.6183	6.20911e-05	43.795	5.97268e-05
																	19	45	4.22626e-06		44.023	6.62985e-05	43.7535	6.57425e-05	43.9318	6.50713e-05	44.0339	6.49315e-05	44.1131	6.42673e-05	43.7469	6.21269e-05	43.9236	5.98367e-05
																	18	45	5.86676e-06		44.1516	6.63066e-05	43.8822	6.57915e-05	44.0604	6.50616e-05	44.1625	6.49239e-05	44.2417	6.42928e-05	43.8755	6.20848e-05	44.0523	5.98828e-05
																	17	45	6.97053e-06		44.2802	6.61401e-05	44.0108	6.58638e-05	44.1891	6.50838e-05	44.2912	6.49486e-05	44.3704	6.42922e-05	44.0041	6.19033e-05	44.1809	5.98974e-05
																	16	45	8.16448e-06		44.4089	6.6147e-05	44.1395	6.58221e-05	44.3177	6.50993e-05	44.4198	6.48088e-05	44.499	6.42971e-05	44.1328	6.19817e-05	44.3095	5.99402e-05
																	15	45	9.34359e-06		44.5375	6.61577e-05	44.2681	6.58107e-05	44.4463	6.51059e-05	44.5485	6.48032e-05	44.6277	6.42972e-05	44.2614	6.20374e-05	44.4382	5.99113e-05
																	14	45	1.06637e-05		44.6661	6.61332e-05	44.3967	6.56979e-05	44.575	6.52041e-05	44.6771	6.47569e-05	44.7563	6.42738e-05	44.39	6.20595e-05	44.5668	5.99821e-05
																	13	45	1.19883e-05		44.7948	6.60938e-05	44.5254	6.57004e-05	44.7036	6.51932e-05	44.8058	6.48055e-05	44.8849	6.42935e-05	44.5187	6.20546e-05	44.6954	6.00321e-05
																	12	45	1.32324e-05		44.9234	6.61143e-05	44.654	6.5741e-05	44.8322	6.51128e-05	44.9344	6.47777e-05	45.0136	6.43015e-05	44.8194	6.19369e-05	44.8241	6.00565e-05
																	11	45	1.46169e-05		45.052	6.60314e-05	44.7827	6.57024e-05	44.9608	6.516e-05	45.063	6.47529e-05	45.1422	6.43273e-05	44.9481	6.19508e-05	44.9527	6.0086e-05
																	10	45	1.60993e-05		45.1807	6.60658e-05	44.9113	6.56428e-05	45.0895	6.52197e-05	45.1917	6.47432e-05	45.2709	6.43542e-05	45.0767	6.19837e-05	45.0814	6.0078e-05
																	9	45	1.76379e-05		45.3093	6.62023e-05	45.04	6.5568e-05	45.2181	6.51933e-05	45.3203	6.47448e-05	45.3995	6.42961e-05	45.2053	6.19205e-05	45.21	6.009e-05
																	8	45	1.90959e-05		45.438	6.62071e-05	45.1686	6.5502e-05	45.3467	6.51699e-05	45.449	6.46864e-05	45.5281	6.43081e-05	45.334	6.20058e-05	45.3387	6.00753e-05
																	7	45	2.06079e-05		45.5666	6.62797e-05	45.2973	6.55438e-05	45.4754	6.51855e-05	45.5776	6.46632e-05	45.6568	6.43141e-05	45.4626	6.19095e-05	45.4673	6.01259e-05
																	6	45	2.21134e-05		45.6952	6.62971e-05	45.4259	6.55658e-05	45.604	6.51437e-05	45.7062	6.46472e-05	45.7854	6.4274e-05	45.5913	6.18893e-05	45.5959	6.0083e-05
																	5	45	2.34713e-05		45.8239	6.63173e-05	45.5545	6.53578e-05	45.7326	6.51524e-05	45.8349	6.46054e-05	45.9141	6.36756e-05	45.7199	6.18368e-05	45.7246	6.00286e-05
																	4	45	2.48426e-05		45.9525	6.62316e-05	45.6832	6.5329e-05	45.8612	6.51466e-05	45.9635	6.45958e-05	46.0427	6.36946e-05	45.8485	6.15843e-05	45.8532	5.96469e-05
																	3	45	2.60376e-05		46.0812	6.61563e-05	45.8118	6.53552e-05	45.9899	6.51162e-05	46.0922	6.43524e-05	46.1714	6.36747e-05	45.9771	6.15172e-05	45.9819	5.96847e-05
																	2	45	2.70726e-05		46.2098	6.6183e-05	45.9404	6.53209e-05	46.1185	6.52066e-05	46.2208	6.41224e-05	46.3	6.36625e-05	46.1058	6.15261e-05	46.1105	5.96682e-05
																	1	45	2.78804e-05		46.3384	6.62298e-05	46.0691	6.53976e-05	46.2471	6.51942e-05	46.3494	6.40308e-05	46.4286	6.36608e-05	46.2344	6.14639e-05	46.2392	5.96711e-05
																	0	45	2.8368e-05		46.467	6.62549e-05	46.1977	6.54086e-05	46.3758	6.516e-05	46.4781	6.3977e-05	46.5573	6.36375e-05	46.363	6.1432e-05	46.3678	5.96691e-05
																	-1	45	2.86422e-05		46.5957	6.62016e-05	46.3264	6.54051e-05	46.5044	6.50442e-05	46.6067	6.39896e-05	46.6859	6.36091e-05	46.4917	6.14006e-05	46.4964	5.9597e-05
																	-2	45	2.89294e-05		46.7243	6.62059e-05	46.455	6.53948e-05	46.633	6.50877e-05	46.7354	6.38891e-05	46.8146	6.35472e-05	46.6203	6.13725e-05	46.6251	5.96213e-05
																	-3	45	2.89989e-05		46.8529	6.6171e-05	46.5837	6.53315e-05	46.7616	6.50042e-05	46.864	6.38979e-05	46.9432	6.35099e-05	46.7489	6.13624e-05	46.7537	5.95963e-05
																	-4	45	2.94761e-05		46.9816	6.61243e-05	46.7123	6.54157e-05	46.8903	6.49798e-05	46.9927	6.38854e-05	47.0718	6.35245e-05	46.8775	6.12676e-05	46.8824	5.96365e-05
																	-5	45	2.99267e-05		47.1102	6.61315e-05	46.841	6.54099e-05	47.0189	6.47141e-05	47.1213	6.38327e-05	47.2005	6.35278e-05	47.0062	6.123e-05	47.011	5.9622e-05
																	-6	45	3.03685e-05		47.2388	6.6103e-05	46.9696	6.55482e-05	47.1475	6.47542e-05	47.2499	6.38277e-05	47.3291	6.35516e-05	47.1348	6.10827e-05	47.1396	5.96064e-05
																	-7	45	3.08326e-05		47.3674	6.60386e-05	47.0983	6.53904e-05	47.2761	6.47293e-05	47.3786	6.37916e-05	47.4578	6.35158e-05	47.2635	6.0898e-05	47.2683	5.95544e-05
																	-8	45	3.1288e-05		47.496	6.58367e-05	47.2269	6.54096e-05	47.4047	6.47739e-05	47.5072	6.37926e-05	47.5864	6.34967e-05	47.3921	6.08771e-05	47.3969	5.95037e-05
																	-9	45	3.1825e-05		47.6247	6.58126e-05	47.3555	6.5455e-05	47.5334	6.48608e-05	47.6359	6.37996e-05	47.7151	6.35361e-05	47.5207	6.07653e-05	47.5256	5.94602e-05
																	-10	45	3.24564e-05		47.7533	6.5787e-05	47.4842	6.54895e-05	47.8341	6.46886e-05	47.7645	6.37949e-05	47.8437	6.36045e-05	47.6493	6.07028e-05	47.6542	5.94961e-05
																	-11	45	3.31048e-05		47.882	6.57584e-05	47.6128	6.5526e-05	47.9627	6.47575e-05	47.8931	6.38092e-05	47.9723	6.3596e-05	47.778	6.04837e-05	47.7828	5.94894e-05
																	-12	45	3.36981e-05		48.0106	6.56205e-05	47.7415	6.55753e-05	48.0913	6.46757e-05	48.0218	6.38226e-05	48.101	6.34563e-05	47.9066	6.04845e-05	47.9114	5.95074e-05
																	-13	45	3.43491e-05		48.1393	6.56839e-05	47.8701	6.55551e-05	48.2199	6.47337e-05	48.1504	6.38206e-05	48.2296	6.34496e-05	48.0352	6.04365e-05	48.0401	5.95164e-05
																	-14	45	3.51572e-05		48.2679	6.56505e-05	47.9988	6.56994e-05	48.3485	6.47308e-05	48.2791	6.37618e-05	48.3583	6.34595e-05	48.1638	6.04396e-05	48.1687	5.94582e-05
																	-15	45	3.59332e-05		48.3965	6.5601e-05	48.1274	6.57392e-05	48.4772	6.47865e-05	48.4077	6.36584e-05	48.4869	6.34925e-05	48.2924	6.03961e-05	48.2974	5.95312e-05
																	-16	45	3.67942e-05		48.5252	6.56078e-05	48.2561	6.57663e-05	48.6058	6.46512e-05	48.5363	6.3631e-05	48.6155	6.3497e-05	48.4211	6.03582e-05	48.426	5.95316e-05
																	-17	45	3.77216e-05		48.6538	6.54808e-05	48.3847	6.5792e-05	48.7344	6.46397e-05	48.665	6.36276e-05	48.7442	6.35047e-05	48.5497	6.03189e-05	48.5546	5.95038e-05
																	-18	45	3.87754e-05		48.7825	6.55517e-05	48.5133	6.5729e-05	48.863	6.47654e-05	48.7936	6.36413e-05	48.8728	6.35568e-05	48.6783	6.03491e-05	48.6833	5.95254e-05
																	-19	45	3.97457e-05		48.9111	6.55271e-05	48.642	6.56663e-05	49.1732	6.47417e-05	48.9223	6.36918e-05	49.0015	6.35493e-05	48.807	6.03104e-05	48.8119	5.95377e-05
																	-20	45	4.05705e-05		49.0397	6.56446e-05	48.7706	6.56926e-05	49.3018	6.47798e-05	49.0509	6.37424e-05	49.1301	6.35464e-05	48.9356	6.0342e-05	48.9405	5.95256e-05
																	-21	45	4.1432e-05		49.1684	6.55809e-05	48.8993	6.57234e-05	49.4304	6.48151e-05	49.1796	6.37055e-05	49.2587	6.35675e-05	49.0642	6.03256e-05	49.0692	5.94999e-05
																	-22	45	4.23545e-05		49.297	6.56076e-05	49.0279	6.57444e-05	49.559	6.47997e-05	49.3082	6.37575e-05	49.3874	6.3566e-05	49.1929	6.03209e-05	49.1978	5.94672e-05
																	-23	45	4.34089e-05		49.4256	6.54291e-05	49.1565	6.57755e-05	49.6876	6.48133e-05	49.4368	6.37631e-05	49.516	6.35761e-05	49.3215	6.02785e-05	49.3264	5.93912e-05
																	-24	45	4.4282e-05		49.5543	6.54445e-05	49.2852	6.57817e-05	49.8163	6.48595e-05	49.5655	6.37536e-05	49.6447	6.35591e-05	49.4501	6.02489e-05	49.455	5.93417e-05
																	-25	45	4.53162e-05		49.6829	6.54294e-05	49.4138	6.56354e-05	49.9449	6.48741e-05	49.6941	6.35854e-05	49.7733	6.35591e-05	49.5787	6.02664e-05	49.5837	5.93636e-05
																	-26	45	4.62869e-05		49.8116	6.53819e-05	49.5425	6.54195e-05	50.0735	6.48498e-05	49.8228	6.36989e-05	49.902	6.35615e-05	49.7073	6.02777e-05	49.7123	5.9398e-05
																	-27	45	4.72499e-05		49.9402	6.54527e-05	49.6711	6.55452e-05	50.2021	6.4787e-05	49.9514	6.36531e-05	50.0306	6.3506e-05	49.836	6.03169e-05	49.841	5.93908e-05
																	-28	45	4.83161e-05		50.0688	6.52862e-05	49.7997	6.55823e-05	50.3308	6.48436e-05	50.08	6.36598e-05	50.1592	6.35105e-05	49.9646	6.03258e-05	49.9696	5.94293e-05
																	-29	45	4.93801e-05		50.1975	6.54054e-05	49.9284	6.55374e-05	50.4594	6.48748e-05	50.2087	6.36768e-05	50.2879	6.34752e-05	50.0932	6.03837e-05	50.0982	5.94389e-05
																	-30	45	4.82085e-05		50.3261	6.53146e-05	50.057	6.55493e-05	50.588	6.48905e-05	50.3373	6.36397e-05	50.4165	6.3478e-05	50.2219	6.0396e-05	50.2269	5.93819e-05
																	-31	45	4.98082e-05		50.4548	6.53326e-05	50.1857	6.54385e-05	50.7166	6.48521e-05	50.466	6.35984e-05	50.5452	6.35002e-05	50.3505	6.03956e-05	50.3555	5.92576e-05
																	-32	45	5.137e-05		50.5834	6.53245e-05	50.3143	6.54936e-05	50.8452	6.50144e-05	50.5946	6.36196e-05	50.6738	6.3714e-05	50.4791	6.04614e-05	50.4841	5.92116e-05
																	-33	45	5.27154e-05		50.712	6.53332e-05	50.443	6.54937e-05	50.9739	6.41254e-05	50.7233	6.36505e-05	50.8024	6.3117e-05	50.6077	6.04734e-05	50.6128	5.92501e-05
																	-34	45	5.40346e-05		50.8407	6.50228e-05	50.5716	6.54705e-05	51.1025	6.3521e-05	50.8519	6.36625e-05	50.9311	6.26003e-05	50.7364	6.0503e-05	50.7414	5.923e-05
																	-35	45	5.51161e-05		50.9693	6.41098e-05	50.8723	6.53086e-05	51.2311	6.30455e-05	50.9806	6.44139e-05	51.0597	6.22076e-05	50.865	6.07625e-05	50.8701	5.91827e-05
																	-36	45	5.62241e-05		51.098	6.3516e-05	51.001	6.57003e-05	51.3598	6.25739e-05	51.1092	6.35434e-05	51.1884	6.184e-05	50.9937	6.03289e-05	50.9987	5.94503e-05
																	-37	45	5.74108e-05		51.2266	6.29206e-05	51.1296	6.49592e-05	51.4884	6.21474e-05	51.2378	6.29694e-05	51.317	6.14572e-05	51.1223	6.00671e-05	51.1273	5.90471e-05
																	-38	45	5.85096e-05		51.3553	6.24973e-05	51.2583	6.42174e-05	51.617	6.17603e-05	51.3665	6.24921e-05	51.4457	6.11641e-05	51.2509	5.9745e-05	51.256	5.87393e-05
																	-39	45	5.96639e-05		51.4839	6.2055e-05	51.3869	6.37383e-05	51.7456	6.14423e-05	51.4951	6.20437e-05	51.5743	6.0894e-05	51.3796	5.94741e-05	51.3846	5.84456e-05
																	-40	45	6.07791e-05		51.6125	6.16297e-05	51.5156	6.32089e-05	51.8742	6.10994e-05	51.6237	6.16431e-05	51.7029	6.06236e-05	51.5082	5.92216e-05	51.5132	5.8154e-05
																	-41	45	6.19283e-05		51.7412	6.12617e-05	51.6442	6.26763e-05	52.0029	6.0745e-05	51.7524	6.12759e-05	51.8316	6.03582e-05	51.6369	5.89619e-05	51.6419	5.78949e-05
																	-42	45	6.30488e-05		51.8698	6.09262e-05	51.7728	6.22683e-05	52.1315	6.0499e-05	51.881	6.09501e-05	51.9602	6.00891e-05	51.947	5.84064e-05	51.7705	5.76484e-05
																	-43	45	6.40938e-05		51.9985	6.05356e-05	51.9015	6.18169e-05	52.2601	6.02059e-05	52.0096	6.06173e-05	52.0889	5.98431e-05	52.0756	5.8219e-05	51.8992	5.74511e-05
																	-44	45	6.5133e-05		52.1271	6.02605e-05	52.0301	6.15495e-05	52.3887	6.00374e-05	52.1383	6.0349e-05	52.2175	5.96048e-05	52.2042	5.8001e-05	52.0278	5.72627e-05
																	-45	45	6.6237e-05		52.2558	5.99387e-05	52.1588	6.11757e-05	52.5174	5.97341e-05	52.2669	6.00592e-05	52.3461	5.94111e-05	52.3329	5.78391e-05	52.1565	5.71055e-05
																	-46	45	6.72342e-05		52.3844	5.96849e-05	52.2874	6.08616e-05	52.646	5.94309e-05	52.3956	5.98284e-05	52.4748	5.92361e-05	52.4615	5.76686e-05	52.2851	5.69047e-05
																	-47	45	6.8234e-05		52.513	5.94489e-05	52.4161	6.05438e-05	52.7746	5.92686e-05	52.5242	5.96018e-05	52.6034	5.90672e-05	52.5901	5.74935e-05	52.4137	5.67525e-05
																	-48	45	6.93274e-05		52.6417	5.90934e-05	52.5447	6.03407e-05	52.9033	5.8998e-05	52.6528	5.93579e-05	52.7321	5.88478e-05	52.7188	5.73505e-05	52.5424	5.66355e-05
																	-49	45	7.03348e-05		52.7703	5.88846e-05	52.6734	5.99721e-05	53.0319	5.88058e-05	52.7815	5.90995e-05	52.8607	5.868e-05	52.8474	5.72014e-05	52.671	5.64801e-05
																	-50	45	7.12963e-05		52.899	5.86172e-05	52.802	5.96973e-05	53.1605	5.86183e-05	52.9101	5.89169e-05	52.9893	5.84902e-05	52.976	5.70413e-05	52.7996	5.63159e-05
																	50	60	5.38921e-09		53.0276	5.83932e-05	52.9307	5.94576e-05	53.2892	5.83961e-05	53.0388	5.87288e-05	53.118	5.8332e-05	53.1046	5.68857e-05	52.9283	5.61941e-05
																	49	60	5.35623e-09		53.1562	5.81304e-05	53.0593	5.92138e-05	53.4178	5.82111e-05	53.1674	5.85197e-05	53.2466	5.81925e-05	53.2333	5.67343e-05	53.0569	5.60216e-05
																	48	60	5.3044e-09		53.2849	5.79163e-05	53.1879	5.89865e-05	53.5464	5.80295e-05	53.296	5.8304e-05	53.3753	5.79899e-05	53.3619	5.65729e-05	53.1855	5.59543e-05
																	47	60	5.27077e-09		53.4135	5.77079e-05	53.3166	5.87435e-05	53.675	5.78564e-05	53.4247	5.8129e-05	53.5039	5.78598e-05	53.4906	5.63803e-05	53.3141	5.57856e-05
																	46	60	5.25727e-09		53.5422	5.74041e-05	53.4452	5.85903e-05	53.8036	5.76736e-05	53.5533	5.79373e-05	53.6326	5.77021e-05	53.6192	5.6278e-05	53.4427	5.56541e-05
																	45	60	5.21266e-09		53.6708	5.7305e-05	53.5739	5.83878e-05	53.9323	5.75086e-05	53.682	5.77907e-05	53.7612	5.75579e-05	53.7478	5.61156e-05	53.5714	5.55442e-05
																	44	60	5.19388e-09		53.7994	5.71612e-05	53.7025	5.82002e-05	54.0609	5.73901e-05	53.8106	5.76048e-05	53.8898	5.74201e-05	53.8764	5.59738e-05	53.7	5.54337e-05
																	43	60	5.18368e-09		53.9281	5.69887e-05	53.8311	5.79929e-05	54.1895	5.7186e-05	53.9392	5.74041e-05	54.0185	5.72833e-05	54.0051	5.58575e-05	53.8287	5.53148e-05
																	42	60	5.16915e-09		54.0567	5.68029e-05	53.9598	5.78442e-05	54.3182	5.70054e-05	54.0679	5.7304e-05	54.1471	5.70921e-05	54.1337	5.57328e-05	53.9573	5.51711e-05
																	41	60	5.15384e-09		54.1853	5.66254e-05	54.0884	5.76785e-05	54.4468	5.6893e-05	54.1965	5.71299e-05	54.2758	5.6986e-05	54.2623	5.55777e-05	54.0859	5.50356e-05
																	40	60	5.14025e-09		54.3139	5.64887e-05	54.2171	5.74791e-05	54.5754	5.67442e-05	54.3252	5.69902e-05	54.4044	5.68717e-05	54.391	5.55173e-05	54.2146	5.49191e-05
																	39	60	5.12763e-09		54.4426	5.63025e-05	54.3457	5.72924e-05	54.704	5.65928e-05	54.4538	5.68569e-05	54.533	5.67423e-05	54.5196	5.5407e-05	54.3432	5.48272e-05
																	38	60	5.11651e-09		54.5712	5.62068e-05	54.4744	5.71011e-05	54.8327	5.64332e-05	54.5825	5.66913e-05	54.6617	5.65832e-05	54.6482	5.528e-05	54.4718	5.47382e-05
																	37	60	5.11316e-09		54.6998	5.59963e-05	54.6031	5.69455e-05	54.9613	5.62605e-05	54.7111	5.65626e-05	54.7903	5.64457e-05	54.7769	5.52005e-05	54.6004	5.46438e-05
																	36	60	5.09166e-09		54.8285	5.58808e-05	54.7317	5.67563e-05	55.0899	5.6145e-05	54.8397	5.64023e-05	54.919	5.63326e-05	54.9055	5.50777e-05	54.7291	5.45637e-05
																	35	60	5.09364e-09		54.9571	5.57403e-05	54.8603	5.66137e-05	55.2185	5.59981e-05	54.9684	5.6261e-05	55.0476	5.61903e-05	55.0341	5.49751e-05	54.8577	5.44485e-05
																	34	60	5.08841e-09		55.0857	5.55797e-05	54.989	5.64295e-05	55.3472	5.58704e-05	55.097	5.60878e-05	55.1763	5.60541e-05	55.1627	5.49012e-05	54.9864	5.43205e-05
																	33	60	5.09014e-09		55.2144	5.54605e-05	55.1176	5.63107e-05	55.4758	5.57098e-05	55.2257	5.59753e-05	55.3049	5.59566e-05	55.2914	5.47618e-05	55.115	5.424e-05
																	32	60	5.13957e-09		55.343	5.52798e-05	55.2463	5.62115e-05	55.6044	5.55892e-05	55.3543	5.58397e-05	55.4335	5.588e-05	55.42	5.46904e-05	55.2436	5.42018e-05
																	31	60	5.30232e-09		55.4716	5.50991e-05	55.3749	5.6062e-05	55.733	5.55076e-05	55.483	5.56836e-05	55.5622	5.57468e-05	55.5486	5.45744e-05	55.3723	5.4088e-05
																	30	60	5.71933e-09		55.6003	5.50053e-05	55.5035	5.59072e-05	55.8617	5.53674e-05	55.6116	5.55768e-05	55.6908	5.56363e-05	55.6773	5.44493e-05	55.5009	5.3943e-05
																	29	60	6.81565e-09		55.7289	5.48242e-05	55.6322	5.57904e-05	55.9903	5.52331e-05	55.7402	5.54399e-05	55.8195	5.55382e-05	55.8059	5.43663e-05	55.6296	5.38483e-05
																	28	60	9.60217e-09		55.8576	5.46704e-05	55.7609	5.56507e-05	56.119	5.51089e-05	55.8689	5.53087e-05	55.9481	5.54392e-05	55.9346	5.42807e-05	55.7582	5.37912e-05
																	27	60	1.51209e-08		55.9862	5.45836e-05	55.8895	5.54591e-05	56.2476	5.49732e-05	55.9975	5.52106e-05	56.0768	5.53123e-05	56.0632	5.41906e-05	55.8869	5.37188e-05
																	26	60	2.53687e-08		56.1148	5.44462e-05	56.0182	5.53617e-05	56.3762	5.48549e-05	56.1262	5.51227e-05	56.2054	5.52071e-05	56.1918	5.41057e-05	56.0155	5.36486e-05
																	25	60	4.3488e-08		56.2434	5.42573e-05	56.1468	5.52368e-05	56.5048	5.47914e-05	56.2548	5.49992e-05	56.334	5.51239e-05	56.3204	5.40378e-05	56.1441	5.35286e-05
																	24	60	1.12514e-07		56.3721	5.41499e-05	56.2754	5.51231e-05	56.6335	5.46502e-05	56.3835	5.48969e-05	56.4627	5.50187e-05	56.4491	5.39283e-05	56.2728	5.34637e-05
																	23	60	1.78695e-07		56.5007	5.40376e-05	56.4041	5.49801e-05	56.7621	5.45655e-05	56.5121	5.47847e-05	56.5913	5.49348e-05	56.5777	5.38515e-05	56.4014	5.33526e-05
																	22	60	2.71677e-07		56.6294	5.39151e-05	56.5327	5.48338e-05	56.8907	5.44549e-05	56.6407	5.4642e-05	56.7199	5.48404e-05	56.7063	5.37429e-05	56.53	5.32852e-05
																	21	60	3.9689e-07		56.758	5.38072e-05	56.6614	5.47262e-05	57.0194	5.43221e-05	56.7694	5.45376e-05	56.8486	5.47254e-05	56.8349	5.36644e-05	56.6587	5.32143e-05
																	20	60	7.11049e-07		56.8867	5.3697e-05	56.79	5.45976e-05	57.148	5.42175e-05	56.898	5.44549e-05	56.9772	5.46322e-05	56.9636	5.35469e-05	56.7873	5.31161e-05
																	19	60	9.42926e-07		57.0153	5.36018e-05	56.9186	5.45487e-05	57.2766	5.41312e-05	57.0266	5.4342e-05	57.1059	5.45682e-05	57.0922	5.34439e-05	56.9159	5.30353e-05
																	18	60	1.21368e-06		57.1439	5.34924e-05	57.0473	5.44426e-05	57.4052	5.4054e-05	57.1553	5.42355e-05	57.2345	5.44667e-05	57.2208	5.3372e-05	57.0445	5.29516e-05
																	17	60	1.53651e-06		57.2726	5.33789e-05	57.1759	5.43202e-05	57.5338	5.39201e-05	57.2839	5.41378e-05	57.3631	5.43904e-05	57.3495	5.33194e-05	57.1731	5.28575e-05
																	16	60	1.91635e-06		57.4012	5.32836e-05	57.3046	5.41892e-05	57.6625	5.38475e-05	57.4126	5.40072e-05	57.4918	5.43247e-05	57.4781	5.32412e-05	57.3018	5.28422e-05
																	15	60	2.37038e-06		57.5299	5.31839e-05	57.4332	5.40829e-05	57.7911	5.37624e-05	57.5412	5.39116e-05	57.6204	5.4234e-05	57.6067	5.31402e-05	57.4304	5.27793e-05
																	14	60	2.90879e-06		57.6585	5.30584e-05	57.5619	5.39817e-05	57.9197	5.36082e-05	57.6699	5.38192e-05	57.7491	5.41277e-05	57.7354	5.30912e-05	57.559	5.2701e-05
																	13	60	3.52217e-06		57.7871	5.29421e-05	57.6905	5.38577e-05	58.0484	5.3539e-05	57.7985	5.37455e-05	57.8777	5.40675e-05	57.864	5.30395e-05	57.6876	5.26222e-05
																	12	60	4.2127e-06		57.9158	5.28327e-05	57.8192	5.36917e-05	58.177	5.34589e-05	57.9271	5.36666e-05	58.0064	5.39711e-05	57.9926	5.29867e-05	57.8163	5.25498e-05
																	11	60	4.94799e-06		58.0444	5.27513e-05	57.9478	5.36216e-05	58.3057	5.34005e-05	58.0558	5.35884e-05	58.135	5.39181e-05	58.1213	5.2907e-05	57.9449	5.24599e-05
																	10	60	6.25662e-06		58.1731	5.26415e-05	58.0764	5.35014e-05	58.4343	5.32833e-05	58.1844	5.34948e-05	58.2637	5.38145e-05	58.2499	5.2832e-05	58.0735	5.24137e-05
																	9	60	7.298e-06		58.3017	5.25675e-05	58.2051	5.34994e-05	58.563	5.32158e-05	58.3131	5.34274e-05	58.3923	5.37425e-05	58.3785	5.277e-05	58.2022	5.23386e-05
																	8	60	8.40683e-06		58.4303	5.24629e-05	58.3337	5.33858e-05	58.6916	5.30916e-05	58.4417	5.33239e-05	58.521	5.36718e-05	58.5071	5.26525e-05	58.3308	5.22806e-05
																	7	60	9.57518e-06		58.559	5.23587e-05	58.4624	5.32583e-05	58.8202	5.30262e-05	58.5703	5.32316e-05	58.6496	5.35882e-05	58.6358	5.26192e-05	58.4595	5.22168e-05
																	6	60	1.07247e-05		58.6876	5.22567e-05	58.591	5.31383e-05	58.9488	5.28961e-05	58.699	5.31535e-05	58.7782	5.3519e-05	58.7644	5.26015e-05	58.5881	5.21765e-05
																	5	60	1.17981e-05		58.8163	5.21911e-05	58.7196	5.30178e-05	59.0774	5.28126e-05	58.8276	5.30844e-05	58.9069	5.34454e-05	58.893	5.25251e-05	58.7167	5.21009e-05
																	4	60	1.2908e-05		58.9449	5.20611e-05	58.8483	5.30028e-05	59.2061	5.27361e-05	58.9563	5.30066e-05	59.0355	5.33476e-05	59.0216	5.24362e-05	58.8454	5.20403e-05
																	3	60	1.41318e-05		59.0735	5.20035e-05	58.9769	5.29331e-05	59.3347	5.26689e-05	59.0849	5.28903e-05	59.1641	5.32683e-05	59.1502	5.23961e-05	58.974	5.20043e-05
																	2	60	1.54133e-05		59.2022	5.1915e-05	59.1056	5.28117e-05	59.4633	5.25743e-05	59.2136	5.27872e-05	59.2928	5.31943e-05	59.2789	5.23198e-05	59.1026	5.1966e-05
																	1	60	1.66671e-05		59.3309	5.18027e-05	59.2342	5.27416e-05	59.592	5.24852e-05	59.3422	5.27218e-05	59.4214	5.31561e-05	59.4075	5.22853e-05	59.2313	5.18761e-05
																	0	60	1.78412e-05		59.4595	5.17465e-05	59.3628	5.26282e-05	59.7206	5.24231e-05	59.4708	5.26092e-05	59.5501	5.30898e-05	59.5361	5.22286e-05	59.3599	5.18474e-05
																	-1	60	1.8942e-05		59.5881	5.17001e-05	59.4915	5.25069e-05	59.8492	5.23316e-05	59.5994	5.25624e-05	59.6787	5.30047e-05	59.6648	5.21864e-05	59.4885	5.1753e-05
																	-2	60	1.99883e-05		59.7167	5.15997e-05	59.6201	5.24493e-05	59.9778	5.22885e-05	59.7281	5.24804e-05	59.8073	5.29486e-05	59.7934	5.21166e-05	59.6172	5.17074e-05
																	-3	60	2.0897e-05		59.8454	5.15196e-05	59.7488	5.23018e-05	60.1065	5.21918e-05	59.8567	5.24195e-05	59.936	5.28867e-05	59.9221	5.2044e-05	59.7458	5.16443e-05
																	-4	60	2.16855e-05		59.9741	5.14176e-05	59.8774	5.22541e-05	60.2351	5.2098e-05	59.9854	5.23346e-05	60.0646	5.28195e-05	60.0507	5.19822e-05	59.8744	5.1567e-05
																	-5	60	2.22872e-05		60.1027	5.1332e-05	60.0061	5.21477e-05	60.3637	5.20429e-05	60.114	5.22597e-05	60.1933	5.27392e-05	60.1794	5.1919e-05	60.0031	5.1478e-05
																	-6	60	2.27183e-05		60.2313	5.12691e-05	60.1347	5.20488e-05	60.4924	5.19833e-05	60.2426	5.22064e-05	60.3219	5.27057e-05	60.308	5.18497e-05	60.1317	5.14406e-05
																	-7	60	2.32385e-05		60.36	5.11694e-05	60.2633	5.19898e-05	60.621	5.19282e-05	60.3713	5.20964e-05	60.4505	5.26074e-05	60.4366	5.17751e-05	60.2603	5.13646e-05
																	-8	60	2.38481e-05		60.4886	5.11084e-05	60.392	5.18885e-05	60.7497	5.18288e-05	60.4999	5.20269e-05	60.5792	5.25528e-05	60.5653	5.17317e-05	60.389	5.13597e-05
																	-9	60	2.44151e-05		60.6173	5.10335e-05	60.5206	5.18078e-05	60.8783	5.17677e-05	60.6286	5.19436e-05	60.7078	5.24791e-05	60.6939	5.16758e-05	60.5176	5.13086e-05
																	-10	60	2.51259e-05		60.7459	5.09262e-05	60.6493	5.17378e-05	61.007	5.17009e-05	60.7572	5.19081e-05	60.8365	5.23778e-05	60.8225	5.16372e-05	60.6462	5.1231e-05
																	-11	60	2.57782e-05		60.8745	5.08563e-05	60.7779	5.16212e-05	61.1356	5.16426e-05	60.8858	5.18342e-05	60.9651	5.23585e-05	60.9512	5.15943e-05	60.7749	5.12242e-05
																	-12	60	2.64557e-05		61.0032	5.07612e-05	60.9065	5.15626e-05	61.2642	5.15496e-05	61.0145	5.17439e-05	61.0938	5.22741e-05	61.0798	5.14942e-05	60.9035	5.11373e-05
																	-13	60	2.71642e-05		61.1318	5.06974e-05	61.0352	5.14751e-05	61.3928	5.14855e-05	61.1431	5.16951e-05	61.2224	5.22597e-05	61.2085	5.14677e-05	61.0321	5.1112e-05
																	-14	60	2.80007e-05		61.2605	5.06138e-05	61.1638	5.13862e-05	61.5215	5.13832e-05	61.2718	5.16288e-05	61.351	5.22025e-05	61.3371	5.14086e-05	61.1608	5.10318e-05
																	-15	60	2.88537e-05		61.3891	5.05716e-05	61.2925	5.13302e-05	61.6501	5.13328e-05	61.4004	5.15454e-05	61.4797	5.20962e-05	61.4658	5.1344e-05	61.2894	5.09749e-05
																	-16	60	2.96785e-05		61.5177	5.04628e-05	61.4211	5.12033e-05	61.7787	5.12833e-05	61.529	5.14969e-05	61.6083	5.20771e-05	61.5944	5.12317e-05	61.418	5.09125e-05
																	-17	60	3.05904e-05		61.6464	5.03883e-05	61.5498	5.10831e-05	61.9074	5.11748e-05	61.6577	5.14213e-05	61.737	5.20188e-05	61.723	5.12367e-05	61.5467	5.0918e-05
																	-18	60	3.1602e-05		61.775	5.03139e-05	61.6784	5.11484e-05	62.036	5.11214e-05	61.7863	5.13463e-05	61.8656	5.19743e-05	61.8517	5.11816e-05	61.6753	5.08423e-05
																	-19	60	3.26781e-05		61.9037	5.02406e-05	61.807	5.10382e-05	62.1646	5.10843e-05	61.915	5.12708e-05	61.9942	5.19515e-05	61.9803	5.112e-05	61.8039	5.08335e-05
																	-20	60	3.37899e-05		62.0323	5.01823e-05	61.9357	5.09673e-05	62.2933	5.10138e-05	62.0436	5.12403e-05	62.1229	5.18756e-05	62.1089	5.10559e-05	61.9325	5.0842e-05
																	-21	60	3.4946e-05		62.1609	5.01218e-05	62.0643	5.08429e-05	62.4219	5.09451e-05	62.1723	5.11692e-05	62.2515	5.18103e-05	62.2375	5.10094e-05	62.0611	5.07976e-05
																	-22	60	3.60732e-05		62.2896	5.00509e-05	62.193	5.07855e-05	62.5505	5.08671e-05	62.3009	5.10664e-05	62.3802	5.17459e-05	62.3662	5.09445e-05	62.1897	5.07123e-05
																	-23	60	3.71801e-05		62.4182	4.99778e-05	62.3216	5.07047e-05	62.6791	5.07898e-05	62.4295	5.10331e-05	62.5089	5.16884e-05	62.4948	5.09023e-05	62.3183	5.0623e-05
																	-24	60	3.83661e-05		62.5469	4.99154e-05	62.4502	5.06457e-05	62.8077	5.07081e-05	62.5581	5.09771e-05	62.6375	5.1636e-05	62.6235	5.08787e-05	62.447	5.05751e-05
																	-25	60	3.96144e-05		62.6755	4.98279e-05	62.5789	5.0562e-05	62.9364	5.0639e-05	62.6868	5.08967e-05	62.7661	5.16004e-05	62.7521	5.07955e-05	62.5756	5.05377e-05
																	-26	60	4.06488e-05		62.8042	4.97729e-05	62.7075	5.04988e-05	63.065	5.06146e-05	62.8154	5.08234e-05	62.8947	5.1535e-05	62.8807	5.07299e-05	62.7042	5.04867e-05
																	-27	60	4.17412e-05		62.9328	4.97076e-05	62.8362	5.04093e-05	63.1936	5.05616e-05	62.944	5.07836e-05	63.0234	5.14815e-05	63.0093	5.06838e-05	62.8328	5.04234e-05
																	-28	60	4.2876e-05		63.0614	4.9628e-05	62.9648	5.03564e-05	63.3222	5.04896e-05	63.0727	5.07637e-05	63.152	5.14439e-05	63.1379	5.06629e-05	62.9615	5.03701e-05
																	-29	60	4.40566e-05		63.1901	4.95563e-05	63.0935	5.02626e-05	63.4509	5.04398e-05	63.2013	5.06666e-05	63.2807	5.1374e-05	63.2666	5.06269e-05	63.0901	5.03259e-05
																	-30	60	4.51756e-05		63.3187	4.94983e-05	63.2221	5.01792e-05	63.5795	5.03694e-05	63.33	5.06403e-05	63.4093	5.13425e-05	63.3952	5.0583e-05	63.2187	5.03112e-05
																	-31	60	4.6388e-05		63.4474	4.94327e-05	63.3507	5.01302e-05	63.7081	5.03159e-05	63.4586	5.05818e-05	63.538	5.12825e-05	63.5238	5.04991e-05	63.3473	5.03161e-05
																	-32	60	4.76859e-05		63.576	4.93913e-05	63.4794	5.00259e-05	63.8368	5.02429e-05	63.5872	5.05143e-05	63.6666	5.12421e-05	63.6525	5.04847e-05	63.476	5.02295e-05
																	-33	60	4.88871e-05		63.7046	4.93082e-05	63.608	5.00162e-05	63.9654	5.02141e-05	63.7159	5.04449e-05	63.7952	5.11762e-05	63.7811	5.04366e-05	63.6046	5.02402e-05
																	-34	60	4.79239e-05		63.8333	4.92631e-05	63.7367	4.99254e-05	64.094	5.01433e-05	63.8445	5.03752e-05	63.9239	5.11272e-05	63.9097	5.03764e-05	63.7333	5.02141e-05
																	-35	60	4.96378e-05		63.9619	4.92005e-05	63.8653	4.98788e-05	64.2226	5.00582e-05	63.9731	5.03244e-05	64.0525	5.10543e-05	64.0384	5.03385e-05	63.8619	5.01511e-05
																	-36	60	5.1092e-05		64.0906	4.91919e-05	63.9939	4.97813e-05	64.3513	5.00289e-05	64.1017	5.02897e-05	64.1812	5.10583e-05	64.167	5.02773e-05	63.9905	5.01091e-05
																	-37	60	5.23853e-05		64.2192	4.9128e-05	64.1226	4.97464e-05	64.4799	4.99695e-05	64.2304	5.02295e-05	64.3098	5.10173e-05	64.2956	5.02361e-05	64.1192	5.00623e-05
																	-38	60	5.37255e-05		64.3478	4.90878e-05	64.2512	4.96883e-05	64.6085	4.99185e-05	64.359	5.01657e-05	64.4384	5.09747e-05	64.4242	5.01936e-05	64.2478	5.0032e-05
																	-39	60	5.51036e-05		64.4765	4.90243e-05	64.3799	4.96457e-05	64.7372	4.98546e-05	64.4877	5.01382e-05	64.5671	5.09117e-05	64.5529	5.01261e-05	64.3765	4.99254e-05
																	-40	60	5.63654e-05		64.6051	4.89794e-05	64.5085	4.95597e-05	64.8658	4.98302e-05	64.6163	5.00882e-05	64.6957	5.08987e-05	64.6815	5.01157e-05	64.5051	4.98908e-05
																	-41	60	5.7582e-05		64.7337	4.88934e-05	64.6371	4.95101e-05	64.9945	4.97443e-05	64.7449	5.0019e-05	64.8244	5.08267e-05	64.8102	5.00297e-05	64.6337	4.98667e-05
																	-42	60	5.88159e-05		64.8623	4.88123e-05	64.7658	4.94703e-05	65.1231	4.96661e-05	64.8736	4.99711e-05	64.953	5.07917e-05	64.9388	5.00166e-05	64.7623	4.98464e-05
																	-43	60	5.99716e-05		64.991	4.87581e-05	64.8944	4.9383e-05	65.2517	4.96125e-05	65.0022	4.99252e-05	65.0816	5.07125e-05	65.0674	4.99854e-05	64.891	4.97835e-05
																	-44	60	6.11841e-05		65.1196	4.86991e-05	65.0231	4.93576e-05	65.3804	4.95635e-05	65.1309	4.98733e-05	65.2103	5.0687e-05	65.196	4.99118e-05	65.0196	4.97861e-05
																	-45	60	6.23863e-05		65.2482	4.85865e-05	65.1517	4.9298e-05	65.509	4.95104e-05	65.2595	4.98222e-05	65.3389	5.0652e-05	65.3247	4.98987e-05	65.1482	4.97265e-05
																	-46	60	6.35107e-05		65.3769	4.85598e-05	65.2803	4.92702e-05	65.6376	4.94454e-05	65.3882	4.97903e-05	65.4676	5.06212e-05	65.4533	4.98958e-05	65.2769	4.9699e-05
																	-47	60	6.4694e-05		65.5055	4.84985e-05	65.409	4.91897e-05	65.7663	4.93789e-05	65.5168	4.97215e-05	65.5962	5.05486e-05	65.5819	4.98434e-05	65.4055	4.97156e-05
																	-48	60	6.58024e-05		65.6341	4.84444e-05	65.5376	4.91182e-05	65.8949	4.934e-05	65.6455	4.9641e-05	65.7248	5.05232e-05	65.7105	4.97836e-05	65.5341	4.96529e-05
																	-49	60	6.69645e-05		65.7628	4.83893e-05	65.6663	4.90794e-05	66.0236	4.93028e-05	65.7741	4.95934e-05	65.8534	5.04759e-05	65.8392	4.97361e-05	65.6628	4.96386e-05
																	-50	60	6.80306e-05		65.8914	4.83271e-05	65.7949	4.90033e-05	66.1522	4.92604e-05	65.9027	4.95518e-05	65.9821	5.04209e-05	65.9678	4.96843e-05	65.7914	4.96073e-05
																	50	75	4.67816e-09		66.02	4.8288e-05	65.9235	4.89486e-05	66.2809	4.92257e-05	66.0314	4.94804e-05	66.1108	5.03952e-05	66.0965	4.96352e-05	65.92	4.95705e-05
																	49	75	4.58904e-09		66.1487	4.8215e-05	66.0522	4.89111e-05	66.4095	4.91595e-05	66.16	4.94102e-05	66.2394	5.03431e-05	66.2251	4.95758e-05	66.0487	4.95235e-05
																	48	75	4.49193e-09		66.2773	4.81848e-05	66.1808	4.88829e-05	66.5381	4.90826e-05	66.2887	4.9371e-05	66.3681	5.0281e-05	66.3537	4.95623e-05	66.1773	4.94901e-05
																	47	75	4.418e-09		66.4059	4.80811e-05	66.3095	4.88119e-05	66.6667	4.90721e-05	66.4173	4.93412e-05	66.4967	5.02599e-05	66.4824	4.95196e-05	66.3059	4.94666e-05
																	46	75	4.35031e-09		66.5346	4.80349e-05	66.4381	4.87871e-05	66.7954	4.90263e-05	66.5459	4.92783e-05	66.6253	5.02202e-05	66.611	4.94822e-05	66.4345	4.94125e-05
																	45	75	4.26313e-09		66.6632	4.79789e-05	66.5668	4.87496e-05	66.924	4.8967e-05	66.6746	4.92349e-05	66.754	5.01312e-05	66.7397	4.94618e-05	66.5632	4.93963e-05
																	44	75	4.19753e-09		66.7918	4.79203e-05	66.6954	4.86815e-05	67.0526	4.89026e-05	66.8032	4.91947e-05	66.8827	5.01155e-05	66.8683	4.94425e-05	66.6918	4.93771e-05
																	43	75	4.12681e-09		66.9205	4.78717e-05	66.8241	4.86608e-05	67.1812	4.88479e-05	66.9318	4.91349e-05	67.0113	5.00183e-05	66.9969	4.93941e-05	66.8204	4.93112e-05
																	42	75	4.06391e-09		67.0491	4.78395e-05	66.9527	4.85993e-05	67.3099	4.8786e-05	67.0605	4.91058e-05	67.1399	4.99991e-05	67.1256	4.93396e-05	66.9491	4.92821e-05
																	41	75	4.00485e-09		67.1778	4.77677e-05	67.0813	4.85266e-05	67.4385	4.8753e-05	67.1891	4.9086e-05	67.2686	4.99445e-05	67.2542	4.92997e-05	67.0777	4.92403e-05
																	40	75	3.73662e-09		67.3064	4.77269e-05	67.21	4.84579e-05	67.5671	4.87014e-05	67.3178	4.90838e-05	67.3972	4.99129e-05	67.3829	4.92687e-05	67.2063	4.91879e-05
																	39	75	3.71155e-09		67.4351	4.76569e-05	67.3386	4.84071e-05	67.6957	4.86687e-05	67.4464	4.90183e-05	67.5258	4.98694e-05	67.5115	4.92499e-05	67.3349	4.91784e-05
																	38	75	3.65917e-09		67.5637	4.75919e-05	67.4673	4.83713e-05	67.8244	4.85871e-05	67.5751	4.89529e-05	67.6545	4.98017e-05	67.6402	4.92025e-05	67.4636	4.91741e-05
																	37	75	3.61782e-09		67.6923	4.75339e-05	67.5959	4.82765e-05	67.953	4.85543e-05	67.7037	4.89171e-05	67.7831	4.97824e-05	67.7688	4.91851e-05	67.5922	4.91289e-05
																	36	75	3.57785e-09		67.821	4.75296e-05	67.7245	4.82488e-05	68.0816	4.85131e-05	67.8323	4.88714e-05	67.9118	4.97413e-05	67.8974	4.91131e-05	67.7208	4.91048e-05
																	35	75	3.53148e-09		67.9496	4.7464e-05	67.8532	4.82089e-05	68.2103	4.84822e-05	67.961	4.884e-05	68.0404	4.97099e-05	68.0261	4.90817e-05	67.8495	4.90452e-05
																	34	75	3.48969e-09		68.0783	4.74099e-05	67.9818	4.8166e-05	68.3389	4.8423e-05	68.0896	4.87943e-05	68.1691	4.96928e-05	68.1547	4.90365e-05	67.9781	4.90167e-05
																	33	75	3.45972e-09		68.2069	4.73911e-05	68.1105	4.81008e-05	68.4675	4.83804e-05	68.2183	4.87574e-05	68.2977	4.96276e-05	68.2834	4.8998e-05	68.1067	4.8997e-05
																	32	75	3.41361e-09		68.3355	4.73674e-05	68.2391	4.80566e-05	68.5961	4.8334e-05	68.3469	4.86866e-05	68.4263	4.95496e-05	68.412	4.89806e-05	68.2354	4.89543e-05
																	31	75	3.37796e-09		68.4642	4.73204e-05	68.3677	4.80139e-05	68.7247	4.82454e-05	68.4755	4.86754e-05	68.555	4.95909e-05	68.5406	4.89306e-05	68.364	4.88983e-05
																	30	75	3.34273e-09		68.5928	4.72704e-05	68.4964	4.79355e-05	68.8534	4.82276e-05	68.6042	4.86492e-05	68.6836	4.95544e-05	68.6693	4.88814e-05	68.4926	4.88655e-05
																	29	75	3.31435e-09		68.7215	4.71815e-05	68.625	4.7916e-05	68.982	4.81624e-05	68.7328	4.85933e-05	68.8123	4.95058e-05	68.7979	4.88712e-05	68.6213	4.88597e-05
																	28	75	3.32476e-09		68.8501	4.71438e-05	68.7537	4.78923e-05	69.1107	4.80937e-05	68.8615	4.85407e-05	68.9409	4.94763e-05	68.9266	4.88327e-05	68.7499	4.88053e-05
																	27	75	3.44237e-09		68.9787	4.70632e-05	68.8823	4.78352e-05	69.2393	4.80582e-05	68.9901	4.84902e-05	69.0696	4.94285e-05	69.0552	4.88061e-05	68.8785	4.8763e-05
																	26	75	3.75834e-09		69.1073	4.70398e-05	69.011	4.7793e-05	69.3679	4.80496e-05	69.1188	4.84085e-05	69.1982	4.93762e-05	69.1838	4.8785e-05	69.0071	4.87302e-05
																	25	75	4.55516e-09		69.236	4.69817e-05	69.1396	4.77286e-05	69.4966	4.79808e-05	69.2474	4.83819e-05	69.3269	4.93324e-05	69.3124	4.87715e-05	69.1357	4.86664e-05
																	24	75	8.71423e-09		69.3646	4.6945e-05	69.2682	4.76709e-05	69.6252	4.79337e-05	69.376	4.83639e-05	69.4555	4.92831e-05	69.441	4.8694e-05	69.2644	4.86649e-05
																	23	75	1.43737e-08		69.4932	4.68973e-05	69.3969	4.76432e-05	69.7538	4.78873e-05	69.5047	4.83186e-05	69.5841	4.92486e-05	69.5697	4.87057e-05	69.393	4.85945e-05
																	22	75	2.40359e-08		69.6219	4.68777e-05	69.5255	4.7565e-05	69.8825	4.78553e-05	69.6333	4.82998e-05	69.7128	4.91714e-05	69.6983	4.86533e-05	69.5217	4.85967e-05
																	21	75	3.98662e-08		69.7505	4.68377e-05	69.6542	4.75369e-05	70.0111	4.78045e-05	69.762	4.82221e-05	69.8414	4.91534e-05	69.8269	4.86281e-05	69.6503	4.85473e-05
																	20	75	8.89853e-08		69.8791	4.67864e-05	69.7828	4.75153e-05	70.1397	4.77677e-05	69.8906	4.8182e-05	69.97	4.91019e-05	69.9556	4.86397e-05	69.7789	4.85193e-05
																	19	75	1.38336e-07		70.0077	4.67274e-05	69.9114	4.7466e-05	70.2684	4.77321e-05	70.0193	4.81592e-05	70.0987	4.90677e-05	70.0842	4.85691e-05	69.9076	4.84884e-05
																	18	75	2.08093e-07		70.1363	4.66854e-05	70.0401	4.7404e-05	70.397	4.76746e-05	70.1479	4.80806e-05	70.2273	4.90526e-05	70.2128	4.85292e-05	70.0362	4.84927e-05
																	17	75	3.03925e-07		70.265	4.66513e-05	70.1687	4.73414e-05	70.5257	4.76086e-05	70.2765	4.80478e-05	70.3559	4.89896e-05	70.3414	4.85023e-05	70.1648	4.84582e-05
																	16	75	4.32373e-07		70.3936	4.66101e-05	70.2974	4.73485e-05	70.6543	4.75333e-05	70.4052	4.80117e-05	70.4846	4.89513e-05	70.4701	4.8426e-05	70.2934	4.84271e-05
																	15	75	7.06649e-07		70.5222	4.6585e-05	70.426	4.72896e-05	70.7829	4.75039e-05	70.5338	4.79503e-05	70.6133	4.89228e-05	70.5987	4.83919e-05	70.4221	4.84182e-05
																	14	75	9.26813e-07		70.6509	4.65266e-05	70.5547	4.72515e-05	70.9116	4.747e-05	70.6625	4.79347e-05	70.7419	4.8867e-05	70.7274	4.83946e-05	70.5507	4.84095e-05
																	13	75	1.18197e-06		70.7795	4.64868e-05	70.6833	4.72333e-05	71.0402	4.74248e-05	70.7911	4.78842e-05	70.8705	4.88523e-05	70.856	4.83331e-05	70.6793	4.83625e-05
																	12	75	1.48012e-06		70.9082	4.64528e-05	70.812	4.71906e-05	71.1689	4.73861e-05	70.9197	4.78425e-05	70.9992	4.88e-05	70.9846	4.82909e-05	70.808	4.83229e-05
																	11	75	1.83649e-06		71.0368	4.64212e-05	70.9406	4.71689e-05	71.2975	4.73193e-05	71.0484	4.78224e-05	71.1278	4.87612e-05	71.1133	4.82611e-05	70.9366	4.83004e-05
																	10	75	2.24945e-06		71.1654	4.63836e-05	71.0692	4.70921e-05	71.4261	4.73007e-05	71.177	4.77677e-05	71.2565	4.8727e-05	71.2419	4.82264e-05	71.0653	4.82929e-05
																	9	75	2.73103e-06		71.2941	4.63573e-05	71.1979	4.70324e-05	71.5548	4.7263e-05	71.3057	4.77367e-05	71.3851	4.87037e-05	71.3706	4.81976e-05	71.1939	4.82604e-05
																	8	75	3.27405e-06		71.4227	4.63136e-05	71.3265	4.69968e-05	71.6834	4.7244e-05	71.4343	4.76749e-05	71.5137	4.86618e-05	71.4992	4.81739e-05	71.3225	4.82418e-05
																	7	75	3.87798e-06		71.5513	4.62795e-05	71.4551	4.69527e-05	71.812	4.71783e-05	71.563	4.76452e-05	71.6424	4.86123e-05	71.6278	4.81013e-05	71.4511	4.82332e-05
																	6	75	4.5602e-06		71.68	4.62137e-05	71.5838	4.68992e-05	71.9407	4.71329e-05	71.6916	4.75947e-05	71.771	4.85673e-05	71.7565	4.80757e-05	71.5798	4.81774e-05
																	5	75	5.63807e-06		71.8086	4.62086e-05	71.7124	4.68829e-05	72.0693	4.71302e-05	71.8202	4.76033e-05	71.8997	4.85403e-05	71.8851	4.80808e-05	71.7084	4.81723e-05
																	4	75	6.55743e-06		71.9373	4.61431e-05	71.8411	4.68461e-05	72.1979	4.70979e-05	71.9489	4.75246e-05	72.0283	4.85205e-05	72.0138	4.80064e-05	71.837	4.81676e-05
																	3	75	7.53096e-06		72.0659	4.60461e-05	71.9697	4.68001e-05	72.3265	4.70556e-05	72.0775	4.75258e-05	72.1569	4.84784e-05	72.1424	4.80054e-05	71.9657	4.81557e-05
																	2	75	8.5467e-06		72.1946	4.60166e-05	72.0984	4.67338e-05	72.4551	4.70009e-05	72.2062	4.75004e-05	72.2856	4.84558e-05	72.271	4.79717e-05	72.0943	4.80873e-05
																	1	75	9.49359e-06		72.3232	4.59801e-05	72.227	4.67709e-05	72.5838	4.69592e-05	72.3348	4.74357e-05	72.4142	4.84119e-05	72.3997	4.79793e-05	72.2229	4.80602e-05
																	0	75	1.05333e-05		72.4519	4.59305e-05	72.3556	4.66327e-05	72.7124	4.69336e-05	72.4634	4.74338e-05	72.5429	4.83709e-05	72.5283	4.79305e-05	72.3515	4.80214e-05
																	-1	75	1.16801e-05		72.5805	4.58875e-05	72.4843	4.65763e-05	72.8411	4.69091e-05	72.592	4.73451e-05	72.6715	4.83276e-05	72.657	4.79356e-05	72.4802	4.80018e-05
																	-2	75	1.27505e-05		72.7091	4.58621e-05	72.6129	4.66705e-05	72.9697	4.68352e-05	72.7207	4.73029e-05	72.8002	4.82924e-05	72.7856	4.79e-05	72.6088	4.79777e-05
																	-3	75	1.38308e-05		72.8378	4.5814e-05	72.7416	4.64746e-05	73.0983	4.68269e-05	72.8493	4.72838e-05	72.9288	4.82603e-05	72.9143	4.78676e-05	72.7374	4.79596e-05
																	-4	75	1.48717e-05		72.9664	4.57907e-05	72.8702	4.65603e-05	73.2269	4.6786e-05	72.9779	4.7254e-05	73.0574	4.82515e-05	73.0429	4.78426e-05	72.8661	4.79218e-05
																	-5	75	1.58437e-05		73.0951	4.57207e-05	72.9988	4.64803e-05	73.3556	4.67583e-05	73.1066	4.72316e-05	73.1861	4.82248e-05	73.1715	4.78315e-05	72.9947	4.79159e-05
																	-6	75	1.67517e-05		73.2237	4.56815e-05	73.1275	4.6431e-05	73.4842	4.6728e-05	73.2352	4.71961e-05	73.3147	4.81756e-05	73.3002	4.77918e-05	73.1233	4.78784e-05
																	-7	75	1.75359e-05		73.3523	4.56233e-05	73.2561	4.64185e-05	73.6128	4.67124e-05	73.3639	4.71421e-05	73.4434	4.81313e-05	73.4288	4.77264e-05	73.252	4.78907e-05
																	-8	75	1.82807e-05		73.481	4.55929e-05	73.3848	4.63641e-05	73.7414	4.66654e-05	73.4925	4.71347e-05	73.572	4.81047e-05	73.5575	4.77489e-05	73.3806	4.78297e-05
																	-9	75	1.89334e-05		73.6096	4.5541e-05	73.5134	4.63275e-05	73.8701	4.66355e-05	73.6212	4.70835e-05	73.7007	4.80856e-05	73.6861	4.77135e-05	73.5092	4.7775e-05
																	-10	75	1.94612e-05		73.7382	4.54958e-05	73.642	4.62862e-05	73.9987	4.65761e-05	73.7498	4.70454e-05	73.8293	4.80613e-05	73.8148	4.76835e-05	73.6379	4.78048e-05
																	-11	75	1.99942e-05		73.8669	4.54501e-05	73.7707	4.62354e-05	74.1273	4.65226e-05	73.8784	4.69957e-05	73.9579	4.80017e-05	73.9434	4.76497e-05	73.7665	4.77569e-05
																	-12	75	2.07433e-05		73.9955	4.54245e-05	73.8993	4.61587e-05	74.2559	4.64889e-05	74.0071	4.69735e-05	74.0866	4.79813e-05	74.072	4.76313e-05	73.8952	4.77261e-05
																	-13	75	2.15416e-05		74.1241	4.53925e-05	74.028	4.6146e-05	74.3846	4.64588e-05	74.1357	4.69547e-05	74.2152	4.79778e-05	74.2007	4.75709e-05	74.0238	4.76828e-05
																	-14	75	2.23455e-05		74.2528	4.53326e-05	74.1566	4.61158e-05	74.5132	4.64096e-05	74.2644	4.69193e-05	74.3439	4.79387e-05	74.3293	4.75605e-05	74.1525	4.7659e-05
																	-15	75	2.3151e-05		74.3814	4.53339e-05	74.2853	4.60432e-05	74.6418	4.63731e-05	74.393	4.691e-05	74.4726	4.79101e-05	74.458	4.75028e-05	74.2811	4.76384e-05
																	-16	75	2.41e-05		74.51	4.53158e-05	74.4139	4.60363e-05	74.7704	4.6345e-05	74.5216	4.68725e-05	74.6012	4.78812e-05	74.5866	4.74742e-05	74.4097	4.7623e-05
																	-17	75	2.51545e-05		74.6386	4.52793e-05	74.5425	4.59875e-05	74.8991	4.63298e-05	74.6503	4.68374e-05	74.7299	4.78562e-05	74.7153	4.74221e-05	74.5383	4.76081e-05
																	-18	75	2.62049e-05		74.7673	4.5243e-05	74.6712	4.59744e-05	75.0277	4.62862e-05	74.7789	4.68064e-05	74.8585	4.78088e-05	74.8439	4.74216e-05	74.667	4.75633e-05
																	-19	75	2.72956e-05		74.8959	4.52122e-05	74.7998	4.59257e-05	75.1563	4.6279e-05	74.9075	4.67514e-05	74.9872	4.77609e-05	74.9725	4.74239e-05	74.7956	4.75433e-05
																	-20	75	2.84467e-05		75.0246	4.51542e-05	74.9285	4.58662e-05	75.285	4.62367e-05	75.0362	4.67281e-05	75.1158	4.77533e-05	75.1012	4.74063e-05	74.9242	4.7505e-05
																	-21	75	2.96678e-05		75.1532	4.51437e-05	75.0571	4.58267e-05	75.4137	4.61776e-05	75.1648	4.66828e-05	75.2445	4.7728e-05	75.2298	4.73443e-05	75.0529	4.74756e-05
																	-22	75	3.0886e-05		75.2818	4.51475e-05	75.1858	4.58061e-05	75.5423	4.61707e-05	75.2934	4.66486e-05	75.3731	4.76907e-05	75.3585	4.73247e-05	75.1815	4.74341e-05
																	-23	75	3.21537e-05		75.4104	4.50656e-05	75.3144	4.57643e-05	75.6709	4.6146e-05	75.4221	4.66389e-05	75.5017	4.76343e-05	75.4871	4.73145e-05	75.3101	4.74669e-05
																	-24	75	3.3403e-05		75.5391	4.50545e-05	75.443	4.57297e-05	75.7996	4.60999e-05	75.5507	4.66159e-05	75.6304	4.76283e-05	75.6157	4.72752e-05	75.4388	4.74024e-05
																	-25	75	3.4731e-05		75.6677	4.50538e-05	75.5717	4.57704e-05	75.9282	4.60331e-05	75.6793	4.65824e-05	75.759	4.76033e-05	75.7444	4.72695e-05	75.5674	4.74043e-05
																	-26	75	3.60717e-05		75.7963	4.50158e-05	75.7003	4.57516e-05	76.0568	4.60047e-05	75.808	4.65452e-05	75.8877	4.75749e-05	75.873	4.72438e-05	75.696	4.73589e-05
																	-27	75	3.74132e-05		75.925	4.49379e-05	75.829	4.57024e-05	76.1855	4.5954e-05	75.9366	4.65342e-05	76.0163	4.75513e-05	76.0017	4.72164e-05	75.8246	4.73591e-05
																	-28	75	3.87013e-05		76.0536	4.49195e-05	75.9576	4.56652e-05	76.3141	4.59412e-05	76.0652	4.64895e-05	76.145	4.75279e-05	76.1303	4.71951e-05	75.9533	4.73031e-05
																	-29	75	4.00499e-05		76.1822	4.48977e-05	76.0863	4.56003e-05	76.4427	4.59292e-05	76.1939	4.64889e-05	76.2736	4.75142e-05	76.2589	4.71596e-05	76.0819	4.72832e-05
																	-30	75	4.13274e-05		76.3108	4.48442e-05	76.2149	4.55887e-05	76.5714	4.58964e-05	76.3225	4.64735e-05	76.4023	4.74702e-05	76.3876	4.715e-05	76.2105	4.72876e-05
																	-31	75	4.24003e-05		76.4395	4.4818e-05	76.3435	4.55821e-05	76.7	4.58688e-05	76.4511	4.64434e-05	76.5309	4.74448e-05	76.5162	4.70873e-05	76.3392	4.72166e-05
																	-32	75	4.36842e-05		76.5681	4.47761e-05	76.4722	4.55735e-05	76.8287	4.58431e-05	76.5798	4.63807e-05	76.6595	4.73788e-05	76.6448	4.70562e-05	76.4678	4.72e-05
																	-33	75	4.49951e-05		76.6967	4.47024e-05	76.6008	4.55467e-05	76.9573	4.57884e-05	76.7084	4.63438e-05	76.7882	4.73491e-05	76.7735	4.70245e-05	76.5964	4.71373e-05
																	-34	75	4.63985e-05		76.8253	4.46889e-05	76.7295	4.54446e-05	77.0859	4.57482e-05	76.837	4.6325e-05	76.9168	4.73505e-05	76.9021	4.7024e-05	76.7251	4.71245e-05
																	-35	75	4.77248e-05		76.954	4.46473e-05	76.8582	4.54514e-05	77.2145	4.57253e-05	76.9657	4.62861e-05	77.0455	4.73283e-05	77.0307	4.69972e-05	76.8537	4.71434e-05
																	-36	75	4.90617e-05		77.0826	4.4604e-05	76.9868	4.54024e-05	77.3432	4.57039e-05	77.0943	4.62698e-05	77.1741	4.72858e-05	77.1593	4.69438e-05	76.9823	4.71295e-05
																	-37	75	4.81134e-05		77.2113	4.45601e-05	77.1154	4.53767e-05	77.4718	4.57066e-05	77.223	4.6248e-05	77.3028	4.72982e-05	77.2879	4.69098e-05	77.1109	4.7102e-05
																	-38	75	4.97536e-05		77.3399	4.45568e-05	77.2441	4.53431e-05	77.6004	4.56453e-05	77.3516	4.62127e-05	77.4314	4.72561e-05	77.4166	4.68809e-05	77.2396	4.70234e-05
																	-39	75	5.13257e-05		77.4685	4.45109e-05	77.3727	4.53619e-05	77.729	4.56313e-05	77.4802	4.61729e-05	77.56	4.72236e-05	77.5452	4.68354e-05	77.3682	4.70171e-05
																	-40	75	5.29256e-05		77.5971	4.44536e-05	77.5014	4.52609e-05	77.8577	4.55935e-05	77.6089	4.61654e-05	77.6887	4.72295e-05	77.6738	4.68075e-05	77.4968	4.70023e-05
																	-41	75	5.44263e-05		77.7258	4.44225e-05	77.63	4.5228e-05	77.9863	4.5543e-05	77.7375	4.61329e-05	77.8173	4.71894e-05	77.8025	4.68154e-05	77.6255	4.69998e-05
																	-42	75	5.58328e-05		77.8544	4.43585e-05	77.7586	4.51671e-05	78.115	4.55125e-05	77.8662	4.60786e-05	77.946	4.71323e-05	77.9311	4.68012e-05	77.7541	4.69536e-05
																	-43	75	5.71985e-05		77.983	4.43717e-05	77.8873	4.51856e-05	78.2436	4.54782e-05	77.9948	4.60186e-05	78.0746	4.71059e-05	78.0597	4.67643e-05	77.8827	4.69297e-05
																	-44	75	5.85404e-05		78.1117	4.43254e-05	78.0159	4.51336e-05	78.3722	4.54287e-05	78.1235	4.59932e-05	78.2032	4.70892e-05	78.1884	4.67369e-05	78.0113	4.69114e-05
																	-45	75	5.97968e-05		78.2403	4.42937e-05	78.1446	4.50884e-05	78.5009	4.54067e-05	78.2521	4.59744e-05	78.3319	4.70408e-05	78.317	4.67588e-05	78.14	4.68725e-05
																	-46	75	6.1149e-05		78.369	4.42623e-05	78.2732	4.50709e-05	78.6295	4.53739e-05	78.3807	4.59372e-05	78.4606	4.70181e-05	78.4457	4.67119e-05	78.2686	4.68553e-05
																	-47	75	6.24261e-05		78.4976	4.4237e-05	78.4018	4.50531e-05	78.7582	4.5333e-05	78.5094	4.59307e-05	78.5892	4.69729e-05	78.5743	4.67194e-05	78.3972	4.68335e-05
																	-48	75	6.36099e-05		78.6262	4.42095e-05	78.5305	4.50614e-05	78.8868	4.52992e-05	78.638	4.58837e-05	78.7179	4.69578e-05	78.7029	4.66989e-05	78.5258	4.68007e-05
																	-49	75	6.4857e-05		78.7549	4.41831e-05	78.6591	4.49899e-05	79.0154	4.52629e-05	78.7667	4.58774e-05	78.8465	4.69541e-05	78.8316	4.66885e-05	78.6545	4.67506e-05
																	-50	75	6.60013e-05		78.8835	4.41264e-05	78.7878	4.49702e-05	79.1441	4.52133e-05	78.8953	4.58404e-05	78.9751	4.69213e-05	78.9602	4.66467e-05	78.7831	4.67499e-05
																	50	90	4.90582e-09		79.0122	4.41125e-05	78.9164	4.49346e-05	79.2727	4.51708e-05	79.0239	4.57921e-05	79.1038	4.6873e-05	79.0888	4.6614e-05	78.9117	4.67361e-05
																	49	90	4.84754e-09		79.1408	4.40938e-05	79.0451	4.4893e-05	79.4013	4.51418e-05	79.1526	4.57497e-05	79.2324	4.68599e-05	79.2175	4.65667e-05	79.0403	4.67324e-05
																	48	90	4.8154e-09		79.2695	4.40619e-05	79.1737	4.48459e-05	79.5299	4.51249e-05	79.2812	4.57175e-05	79.3611	4.68321e-05	79.3461	4.65274e-05	79.169	4.67071e-05
																	47	90	4.76887e-09		79.3981	4.40309e-05	79.3023	4.48323e-05	79.6586	4.51055e-05	79.4099	4.57173e-05	79.4897	4.67791e-05	79.4747	4.65014e-05	79.2976	4.66955e-05
																	46	90	4.72454e-09		79.5267	4.3999e-05	79.431	4.4798e-05	79.7872	4.50765e-05	79.5385	4.56736e-05	79.6183	4.67943e-05	79.6033	4.6515e-05	79.4262	4.66818e-05
																	45	90	4.69611e-09		79.6554	4.39521e-05	79.5596	4.47721e-05	79.9158	4.50343e-05	79.6672	4.56813e-05	79.747	4.67697e-05	79.7319	4.65011e-05	79.5548	4.66776e-05
																	44	90	4.6676e-09		79.784	4.38902e-05	79.6883	4.47675e-05	80.0444	4.50112e-05	79.7958	4.56079e-05	79.8756	4.6752e-05	79.8605	4.64541e-05	79.6834	4.66196e-05
																	43	90	4.63373e-09		79.9126	4.38928e-05	79.8169	4.47271e-05	80.1731	4.49764e-05	79.9244	4.56126e-05	80.0043	4.67172e-05	79.9891	4.64293e-05	79.8121	4.66045e-05
																	42	90	4.62516e-09		80.0413	4.38521e-05	79.9455	4.46868e-05	80.3017	4.49342e-05	80.0531	4.55988e-05	80.1329	4.66863e-05	80.1178	4.64139e-05	79.9407	4.65703e-05
																	41	90	4.60352e-09		80.1699	4.38379e-05	80.0742	4.46237e-05	80.4303	4.49087e-05	80.1817	4.55433e-05	80.2615	4.66565e-05	80.2464	4.63719e-05	80.0694	4.65941e-05
																	40	90	4.58644e-09		80.2985	4.38127e-05	80.2028	4.45981e-05	80.5589	4.48806e-05	80.3104	4.55552e-05	80.3901	4.66289e-05	80.3751	4.63727e-05	80.198	4.65613e-05
																	39	90	4.57377e-09		80.4272	4.37777e-05	80.3315	4.45954e-05	80.6876	4.48541e-05	80.439	4.5523e-05	80.5188	4.6612e-05	80.5037	4.63184e-05	80.3266	4.65364e-05
																	38	90	4.55753e-09		80.5558	4.37505e-05	80.4601	4.45592e-05	80.8162	4.48293e-05	80.5676	4.54982e-05	80.6474	4.65664e-05	80.6324	4.63094e-05	80.4552	4.64948e-05
																	37	90	4.54618e-09		80.6844	4.37404e-05	80.5887	4.45524e-05	80.9448	4.47729e-05	80.6963	4.54659e-05	80.7761	4.65288e-05	80.761	4.63035e-05	80.5839	4.65041e-05
																	36	90	4.53179e-09		80.8131	4.36908e-05	80.7174	4.4521e-05	81.0735	4.47525e-05	80.8249	4.54282e-05	80.9047	4.64625e-05	80.8897	4.62613e-05	80.7125	4.64556e-05
																	35	90	4.52678e-09		80.9417	4.36606e-05	80.846	4.44985e-05	81.2021	4.47406e-05	80.9536	4.54031e-05	81.0333	4.64913e-05	81.0183	4.62443e-05	80.8411	4.64386e-05
																	34	90	4.51384e-09		81.0703	4.3586e-05	80.9747	4.4434e-05	81.3307	4.47316e-05	81.0822	4.541e-05	81.162	4.64537e-05	81.1469	4.6209e-05	80.9698	4.64075e-05
																	33	90	4.50116e-09		81.199	4.35849e-05	81.1033	4.44215e-05	81.4594	4.46649e-05	81.2109	4.53583e-05	81.2906	4.64386e-05	81.2756	4.62127e-05	81.0984	4.6417e-05
																	32	90	4.48804e-09		81.3276	4.3545e-05	81.232	4.43759e-05	81.588	4.46299e-05	81.3395	4.5338e-05	81.4193	4.6418e-05	81.4042	4.61744e-05	81.227	4.63978e-05
																	31	90	4.48097e-09		81.4562	4.35007e-05	81.3606	4.43457e-05	81.7166	4.46168e-05	81.4681	4.53014e-05	81.5479	4.64211e-05	81.5329	4.61665e-05	81.3557	4.63319e-05
																	30	90	4.48709e-09		81.5849	4.34805e-05	81.4892	4.43482e-05	81.8453	4.45754e-05	81.5968	4.52479e-05	81.6766	4.63927e-05	81.6615	4.61569e-05	81.4843	4.63403e-05
																	29	90	4.49264e-09		81.7135	4.34401e-05	81.6179	4.43346e-05	81.9739	4.45435e-05	81.7254	4.52379e-05	81.8052	4.63732e-05	81.7901	4.61163e-05	81.6129	4.63292e-05
																	28	90	4.53119e-09		81.8421	4.34192e-05	81.7465	4.42857e-05	82.1025	4.45283e-05	81.8541	4.52073e-05	81.9338	4.63358e-05	81.9188	4.60839e-05	81.7416	4.62911e-05
																	27	90	4.58995e-09		81.9708	4.33791e-05	81.8752	4.42754e-05	82.2311	4.45023e-05	81.9827	4.51754e-05	82.0625	4.62887e-05	82.0474	4.606e-05	81.8702	4.62779e-05
																	26	90	4.66556e-09		82.0994	4.33523e-05	82.0038	4.42072e-05	82.3597	4.44657e-05	82.1113	4.51531e-05	82.1911	4.6274e-05	82.1761	4.60415e-05	81.9988	4.627e-05
																	25	90	4.83279e-09		82.228	4.33469e-05	82.1324	4.42246e-05	82.4884	4.44557e-05	82.24	4.51196e-05	82.3198	4.62522e-05	82.3047	4.60112e-05	82.1274	4.62296e-05
																	24	90	5.00071e-09		82.3567	4.32991e-05	82.2611	4.42258e-05	82.617	4.44515e-05	82.3686	4.50958e-05	82.4484	4.62106e-05	82.4333	4.59853e-05	82.2561	4.61995e-05
																	23	90	5.2647e-09		82.4853	4.32648e-05	82.3897	4.41912e-05	82.7456	4.44046e-05	82.4973	4.50862e-05	82.577	4.62107e-05	82.562	4.59856e-05	82.3847	4.61851e-05
																	22	90	5.70264e-09		82.6139	4.32287e-05	82.5184	4.41791e-05	82.8743	4.43747e-05	82.6259	4.50724e-05	82.7057	4.61738e-05	82.6906	4.59718e-05	82.5134	4.61964e-05
																	21	90	6.89591e-09		82.7425	4.31594e-05	82.647	4.41652e-05	83.0029	4.43487e-05	82.7545	4.50331e-05	82.8343	4.61415e-05	82.8193	4.59647e-05	82.642	4.61779e-05
																	20	90	9.14368e-09		82.8712	4.31473e-05	82.7756	4.4112e-05	83.1315	4.43165e-05	82.8832	4.49999e-05	82.963	4.61537e-05	82.9479	4.5923e-05	82.7706	4.61536e-05
																	19	90	1.30424e-08		82.9998	4.31446e-05	82.9043	4.41e-05	83.2602	4.42826e-05	83.0118	4.49999e-05	83.0916	4.61214e-05	83.0766	4.58908e-05	82.8992	4.61353e-05
																	18	90	1.97801e-08		83.1284	4.31149e-05	83.033	4.40878e-05	83.3888	4.42642e-05	83.1404	4.49639e-05	83.2203	4.6136e-05	83.2052	4.58732e-05	83.0279	4.6108e-05
																	17	90	3.21951e-08		83.257	4.308e-05	83.1616	4.40395e-05	83.5175	4.42087e-05	83.2691	4.49513e-05	83.3489	4.61008e-05	83.3338	4.58512e-05	83.1565	4.60943e-05
																	16	90	6.90655e-08		83.3857	4.30705e-05	83.2902	4.40063e-05	83.6461	4.41751e-05	83.3977	4.49212e-05	83.4775	4.60962e-05	83.4625	4.58069e-05	83.2851	4.6062e-05
																	15	90	1.09643e-07		83.5143	4.30103e-05	83.4189	4.39534e-05	83.7747	4.41776e-05	83.5263	4.48995e-05	83.6062	4.60702e-05	83.5911	4.57967e-05	83.4137	4.60308e-05
																	14	90	1.69926e-07		83.6429	4.29976e-05	83.5475	4.39307e-05	83.9034	4.41338e-05	83.6549	4.48757e-05	83.7348	4.60293e-05	83.7198	4.58103e-05	83.5424	4.60369e-05
																	13	90	2.58374e-07		83.7715	4.29482e-05	83.6762	4.39359e-05	84.032	4.41428e-05	83.7836	4.48515e-05	83.8635	4.60049e-05	83.8484	4.57793e-05	83.671	4.59998e-05
																	12	90	3.74071e-07		83.9002	4.29536e-05	83.8048	4.38781e-05	84.1607	4.41276e-05	83.9122	4.48064e-05	83.9921	4.60024e-05	83.977	4.57226e-05	83.7997	4.59548e-05
																	11	90	6.42254e-07		84.0288	4.29422e-05	83.9334	4.38348e-05	84.2893	4.40768e-05	84.0408	4.47851e-05	84.1207	4.59615e-05	84.1057	4.56934e-05	83.9283	4.5923e-05
																	10	90	8.85338e-07		84.1574	4.29107e-05	84.0621	4.38137e-05	84.4179	4.40522e-05	84.1695	4.47593e-05	84.2494	4.59605e-05	84.2343	4.57196e-05	84.0569	4.59319e-05
																	9	90	1.18005e-06		84.2861	4.2882e-05	84.1907	4.37265e-05	84.5466	4.40564e-05	84.2981	4.47125e-05	84.378	4.59452e-05	84.363	4.56637e-05	84.1856	4.59414e-05
																	8	90	1.51947e-06		84.4147	4.28454e-05	84.3194	4.37253e-05	84.6752	4.40478e-05	84.4267	4.46763e-05	84.5067	4.59061e-05	84.4916	4.56374e-05	84.3142	4.59136e-05
																	7	90	1.91676e-06		84.5433	4.28208e-05	84.448	4.37357e-05	84.8039	4.40321e-05	84.5553	4.46954e-05	84.6353	4.58623e-05	84.6203	4.56756e-05	84.4429	4.59136e-05
																	6	90	2.37276e-06		84.672	4.2782e-05	84.5767	4.36803e-05	84.9325	4.39926e-05	84.684	4.46668e-05	84.764	4.58148e-05	84.7489	4.56482e-05	84.5715	4.5861e-05
																	5	90	2.90377e-06		84.8006	4.27854e-05	84.7053	4.37397e-05	85.0612	4.39402e-05	84.8126	4.46411e-05	84.8926	4.57961e-05	84.8775	4.56275e-05	84.7001	4.58657e-05
																	4	90	3.49763e-06		84.9292	4.27396e-05	84.834	4.36841e-05	85.1898	4.39253e-05	84.9413	4.46174e-05	85.0212	4.5783e-05	85.0062	4.55977e-05	84.8288	4.58647e-05
																	3	90	4.16982e-06		85.0578	4.2699e-05	84.9627	4.36406e-05	85.3185	4.3873e-05	85.0699	4.45796e-05	85.1499	4.57489e-05	85.1348	4.55884e-05	84.9574	4.58528e-05
																	2	90	4.89216e-06		85.1865	4.26717e-05	85.0913	4.36248e-05	85.4471	4.38663e-05	85.1985	4.45743e-05	85.2785	4.57524e-05	85.2635	4.55659e-05	85.086	4.58076e-05
																	1	90	5.82645e-06		85.3151	4.26635e-05	85.2199	4.36484e-05	85.5757	4.38734e-05	85.3272	4.45867e-05	85.4072	4.57281e-05	85.3921	4.55542e-05	85.2147	4.58309e-05
																	0	90	6.728e-06		85.4437	4.26377e-05	85.3486	4.36151e-05	85.7044	4.38291e-05	85.4558	4.4565e-05	85.5358	4.57059e-05	85.5208	4.55203e-05	85.3433	4.57964e-05
																	-1	90	7.62327e-06		85.5723	4.26218e-05	85.4772	4.35513e-05	85.833	4.37881e-05	85.5845	4.45413e-05	85.6645	4.56741e-05	85.6494	4.55258e-05	85.4719	4.57934e-05
																	-2	90	8.4881e-06		85.701	4.26141e-05	85.6059	4.35134e-05	85.9617	4.37488e-05	85.7131	4.45156e-05	85.7931	4.56718e-05	85.778	4.54785e-05	85.6006	4.57478e-05
																	-3	90	9.39918e-06		85.8296	4.2553e-05	85.7346	4.35277e-05	86.0903	4.37186e-05	85.8417	4.44718e-05	85.9217	4.56408e-05	85.9067	4.54516e-05	85.7292	4.57631e-05
																	-4	90	1.0332e-05		85.9583	4.25316e-05	85.8632	4.34808e-05	86.2189	4.36985e-05	85.9704	4.44119e-05	86.0504	4.56414e-05	86.0353	4.54508e-05	85.8578	4.57379e-05
																	-5	90	1.12383e-05		86.0869	4.24984e-05	85.9918	4.34323e-05	86.3476	4.36786e-05	86.099	4.44226e-05	86.179	4.56089e-05	86.164	4.54434e-05	85.9865	4.5732e-05
																	-6	90	1.2089e-05		86.2155	4.24703e-05	86.1205	4.34409e-05	86.4762	4.36588e-05	86.2277	4.44064e-05	86.3077	4.55823e-05	86.2926	4.54228e-05	86.1151	4.57019e-05
																	-7	90	1.28182e-05		86.3441	4.24177e-05	86.2491	4.34388e-05	86.6049	4.36248e-05	86.3563	4.43529e-05	86.4363	4.55552e-05	86.4212	4.53955e-05	86.2437	4.56823e-05
																	-8	90	1.34963e-05		86.4728	4.24351e-05	86.3778	4.33992e-05	86.7335	4.36062e-05	86.485	4.4352e-05	86.5649	4.55375e-05	86.5499	4.53898e-05	86.3724	4.57123e-05
																	-9	90	1.42207e-05		86.6014	4.24138e-05	86.5064	4.33964e-05	86.8621	4.35756e-05	86.6136	4.43202e-05	86.6936	4.55071e-05	86.6785	4.5366e-05	86.501	4.56419e-05
																	-10	90	1.5028e-05		86.7301	4.23666e-05	86.635	4.33637e-05	86.9908	4.35624e-05	86.7423	4.43049e-05	86.8222	4.54951e-05	86.8072	4.53375e-05	86.6296	4.56488e-05
																	-11	90	1.58793e-05		86.8587	4.23495e-05	86.7637	4.33414e-05	87.1194	4.35263e-05	86.8709	4.42568e-05	86.9509	4.54674e-05	86.9358	4.53399e-05	86.7582	4.56609e-05
																	-12	90	1.6682e-05		86.9874	4.22943e-05	86.8923	4.32935e-05	87.2481	4.35056e-05	86.9995	4.42528e-05	87.0795	4.54362e-05	87.0644	4.53075e-05	86.8869	4.56487e-05
																	-13	90	1.73418e-05		87.116	4.22709e-05	87.021	4.32959e-05	87.3767	4.34349e-05	87.1282	4.42277e-05	87.2081	4.54169e-05	87.1931	4.52766e-05	87.0155	4.56357e-05
																	-14	90	1.8024e-05		87.2446	4.22379e-05	87.1496	4.32548e-05	87.5053	4.3419e-05	87.2568	4.42148e-05	87.3368	4.53885e-05	87.3217	4.5268e-05	87.1441	4.55819e-05
																	-15	90	1.88598e-05		87.3733	4.22057e-05	87.2782	4.32405e-05	87.634	4.34e-05	87.3854	4.42002e-05	87.4654	4.53981e-05	87.4503	4.52343e-05	87.2727	4.55508e-05
																	-16	90	1.97862e-05		87.5019	4.21897e-05	87.4069	4.32041e-05	87.7626	4.33676e-05	87.5141	4.41664e-05	87.5941	4.53786e-05	87.5789	4.52205e-05	87.4014	4.55234e-05
																	-17	90	2.07923e-05		87.6305	4.21842e-05	87.5355	4.322e-05	87.8913	4.33601e-05	87.6427	4.41325e-05	87.7227	4.53388e-05	87.7076	4.52241e-05	87.53	4.55057e-05
																	-18	90	2.18441e-05		87.7592	4.2151e-05	87.6642	4.31663e-05	88.0199	4.33193e-05	87.7714	4.41255e-05	87.8513	4.53193e-05	87.8362	4.52128e-05	87.6586	4.54697e-05
																	-19	90	2.3011e-05		87.8878	4.21158e-05	87.7928	4.31427e-05	88.1485	4.32989e-05	87.9	4.41294e-05	87.98	4.52999e-05	87.9648	4.51877e-05	87.7872	4.54635e-05
																	-20	90	2.42275e-05		88.0165	4.20968e-05	87.9214	4.3144e-05	88.2772	4.32975e-05	88.0287	4.41185e-05	88.1086	4.52692e-05	88.0934	4.51551e-05	87.9159	4.54332e-05
																	-21	90	2.54935e-05		88.1451	4.20586e-05	88.05	4.30995e-05	88.4058	4.32568e-05	88.1573	4.40747e-05	88.2373	4.52485e-05	88.2221	4.51528e-05	88.0445	4.54161e-05
																	-22	90	2.67486e-05		88.2738	4.20507e-05	88.1787	4.30723e-05	88.5345	4.32541e-05	88.2859	4.40641e-05	88.3659	4.52291e-05	88.3507	4.51463e-05	88.1731	4.54071e-05
																	-23	90	2.80534e-05		88.4024	4.20303e-05	88.3073	4.30312e-05	88.6631	4.32548e-05	88.4146	4.40443e-05	88.4946	4.51973e-05	88.4793	4.51271e-05	88.3018	4.53481e-05
																	-24	90	2.94109e-05		88.531	4.20092e-05	88.436	4.301e-05	88.7917	4.32147e-05	88.5432	4.39795e-05	88.6232	4.52046e-05	88.6079	4.51071e-05	88.4304	4.53373e-05
																	-25	90	3.08163e-05		88.6597	4.19573e-05	88.5646	4.29621e-05	88.9203	4.31872e-05	88.6718	4.39602e-05	88.7518	4.51762e-05	88.7366	4.50931e-05	88.559	4.5335e-05
																	-26	90	3.22148e-05		88.7883	4.19321e-05	88.6933	4.29336e-05	89.049	4.31569e-05	88.8005	4.39394e-05	88.8805	4.51484e-05	88.8652	4.50925e-05	88.6876	4.53121e-05
																	-27	90	3.36126e-05		88.917	4.19107e-05	88.8219	4.29092e-05	89.1776	4.31634e-05	88.9291	4.39399e-05	89.0091	4.51413e-05	88.9938	4.50439e-05	88.8163	4.52986e-05
																	-28	90	3.50596e-05		89.0456	4.19067e-05	88.9505	4.28673e-05	89.3062	4.31566e-05	89.0578	4.38929e-05	89.1377	4.51363e-05	89.1225	4.50574e-05	88.9449	4.52826e-05
																	-29	90	3.64575e-05		89.1742	4.18801e-05	89.0792	4.28703e-05	89.4348	4.31227e-05	89.1864	4.38947e-05	89.2664	4.50965e-05	89.2511	4.50205e-05	89.0735	4.52637e-05
																	-30	90	3.78791e-05		89.3028	4.18438e-05	89.2078	4.28042e-05	89.5634	4.31105e-05	89.3151	4.3854e-05	89.395	4.5101e-05	89.3797	4.49433e-05	89.2022	4.52392e-05
																	-31	90	3.92341e-05		89.4315	4.18128e-05	89.3365	4.27924e-05	89.6921	4.30725e-05	89.4437	4.38513e-05	89.5237	4.50979e-05	89.5084	4.49632e-05	89.3308	4.52529e-05
																	-32	90	4.05731e-05		89.5601	4.17733e-05	89.4651	4.27687e-05	89.8207	4.30439e-05	89.5723	4.38265e-05	89.6523	4.50706e-05	89.637	4.49357e-05	89.4594	4.52162e-05
																	-33	90	4.1791e-05		89.6887	4.18086e-05	89.5937	4.28113e-05	89.9493	4.30048e-05	89.701	4.37794e-05	89.781	4.50135e-05	89.7656	4.49453e-05	89.588	4.51972e-05
																	-34	90	4.311e-05		89.8174	4.17866e-05	89.7224	4.27532e-05	90.078	4.29847e-05	89.8296	4.37778e-05	89.9096	4.50074e-05	89.8942	4.49264e-05	89.7166	4.51546e-05
																	-35	90	4.43944e-05		89.946	4.17843e-05	89.851	4.27923e-05	90.2066	4.29775e-05	89.9583	4.37731e-05	90.0383	4.50136e-05	90.0229	4.48911e-05	89.8453	4.5173e-05
																	-36	90	4.56827e-05		90.0746	4.17404e-05	89.9797	4.27419e-05	90.3352	4.29464e-05	90.0869	4.37295e-05	90.1669	4.49811e-05	90.1515	4.48798e-05	89.9739	4.51797e-05
																	-37	90	4.70813e-05		90.2033	4.17069e-05	90.1083	4.27484e-05	90.4639	4.29367e-05	90.2155	4.37223e-05	90.2955	4.49615e-05	90.2801	4.4867e-05	90.1025	4.5154e-05
																	-38	90	4.80232e-05		90.3319	4.16805e-05	90.2369	4.27173e-05	90.5925	4.29338e-05	90.3442	4.37085e-05	90.4242	4.49484e-05	90.4087	4.48371e-05	90.2312	4.51671e-05
																	-39	90	4.93085e-05		90.4605	4.1659e-05	90.3656	4.27058e-05	90.7211	4.28676e-05	90.4728	4.36863e-05	90.5528	4.49332e-05	90.5374	4.48523e-05	90.3598	4.51594e-05
																	-40	90	4.88008e-05		90.5892	4.1629e-05	90.4942	4.26807e-05	90.8497	4.28216e-05	90.6015	4.36671e-05	90.6815	4.49261e-05	90.666	4.4857e-05	90.4884	4.51547e-05
																	-41	90	5.05261e-05		90.7178	4.16119e-05	90.6229	4.2627e-05	90.9783	4.28217e-05	90.7301	4.36433e-05	90.8101	4.48795e-05	90.7946	4.48279e-05	90.6171	4.51309e-05
																	-42	90	5.21421e-05		90.8464	4.15819e-05	90.7515	4.2605e-05	91.107	4.28125e-05	90.8587	4.36252e-05	90.9387	4.4902e-05	90.9233	4.481e-05	90.7457	4.51041e-05
																	-43	90	5.36181e-05		90.9751	4.15604e-05	90.8801	4.25774e-05	91.2356	4.27842e-05	90.9874	4.35653e-05	91.0674	4.48389e-05	91.0519	4.47776e-05	90.8743	4.51208e-05
																	-44	90	5.51751e-05		91.1037	4.15426e-05	91.0088	4.26038e-05	91.3642	4.27522e-05	91.116	4.35727e-05	91.196	4.48199e-05	91.1805	4.47743e-05	91.0029	4.50704e-05
																	-45	90	5.65271e-05		91.2323	4.14994e-05	91.1374	4.25675e-05	91.4929	4.2727e-05	91.2447	4.35363e-05	91.3247	4.47877e-05	91.3091	4.4777e-05	91.1316	4.5032e-05
																	-46	90	5.79302e-05		91.361	4.15026e-05	91.2661	4.24968e-05	91.6215	4.26815e-05	91.3733	4.35221e-05	91.4533	4.47863e-05	91.4378	4.47316e-05	91.2602	4.50498e-05
																	-47	90	5.92632e-05		91.4896	4.14844e-05	91.3947	4.24597e-05	91.7501	4.26883e-05	91.5019	4.35018e-05	91.582	4.47698e-05	91.5664	4.47512e-05	91.3888	4.50415e-05
																	-48	90	6.05078e-05		91.6183	4.14433e-05	91.5234	4.2456e-05	91.8788	4.26645e-05	91.6306	4.35134e-05	91.7106	4.47623e-05	91.695	4.47182e-05	91.5174	4.50243e-05
																	-49	90	6.17771e-05		91.7469	4.13849e-05	91.652	4.24227e-05	92.0074	4.26456e-05	91.7592	4.35108e-05	91.8392	4.47459e-05	91.8236	4.47066e-05	91.646	4.49927e-05
																	-50	90	6.30891e-05		91.8755	4.14262e-05	91.7806	4.2443e-05	92.136	4.26318e-05	91.8879	4.34878e-05	91.9679	4.47314e-05	91.9523	4.47072e-05	91.7747	4.49888e-05
																	50	105	2.68323e-09		92.0042	4.13759e-05	91.9093	4.24249e-05	92.2647	4.2613e-05	92.0165	4.347e-05	92.0965	4.47058e-05	92.0809	4.46804e-05	91.9033	4.49726e-05
																	49	105	2.67877e-09		92.1328	4.13426e-05	92.0379	4.24115e-05	92.3933	4.25929e-05	92.1451	4.34207e-05	92.2252	4.46973e-05	92.2095	4.46484e-05	92.0319	4.49922e-05
																	48	105	2.68397e-09		92.2614	4.13412e-05	92.348	4.23277e-05	92.522	4.25512e-05	92.2738	4.34096e-05	92.3538	4.46627e-05	92.3382	4.46288e-05	92.1606	4.49833e-05
																	47	105	2.68099e-09		92.3901	4.12939e-05	92.4767	4.23293e-05	92.6506	4.25268e-05	92.4025	4.33971e-05	92.4824	4.46574e-05	92.4668	4.4639e-05	92.2892	4.49898e-05
																	46	105	2.68856e-09		92.5187	4.12873e-05	92.6053	4.22979e-05	92.7792	4.25151e-05	92.5311	4.33725e-05	92.6111	4.46079e-05	92.5954	4.46232e-05	92.4178	4.49813e-05
																	45	105	2.68477e-09		92.6473	4.12928e-05	92.734	4.22872e-05	92.9079	4.25028e-05	92.6597	4.33645e-05	92.7397	4.45901e-05	92.7241	4.4614e-05	92.5465	4.49801e-05
																	44	105	2.68902e-09		92.7759	4.12524e-05	92.8626	4.22605e-05	93.0365	4.24982e-05	92.7883	4.3334e-05	92.8684	4.45949e-05	92.8527	4.45955e-05	92.6751	4.49826e-05
																	43	105	2.68707e-09		92.9046	4.1219e-05	92.9913	4.2223e-05	93.1651	4.24475e-05	92.917	4.32894e-05	92.997	4.45517e-05	92.9813	4.45591e-05	92.8037	4.49516e-05
																	42	105	2.67581e-09		93.0332	4.12129e-05	93.1199	4.21672e-05	93.2937	4.24543e-05	93.0457	4.32813e-05	93.1256	4.45247e-05	93.11	4.45331e-05	92.9324	4.48944e-05
																	41	105	2.67579e-09		93.1618	4.12149e-05	93.2486	4.21405e-05	93.4223	4.24608e-05	93.1743	4.32684e-05	93.2543	4.45548e-05	93.2386	4.4508e-05	93.061	4.48706e-05
																	40	105	2.6722e-09		93.2905	4.12032e-05	93.3772	4.21449e-05	93.551	4.24101e-05	93.3029	4.32633e-05	93.3829	4.45178e-05	93.3672	4.45064e-05	93.1896	4.48898e-05
																	39	105	2.66498e-09		93.4191	4.11416e-05	93.5059	4.21392e-05	93.6796	4.24013e-05	93.4316	4.32516e-05	93.5116	4.44752e-05	93.4959	4.44434e-05	93.3182	4.48753e-05
																	38	105	2.65268e-09		93.5477	4.11283e-05	93.6345	4.2125e-05	93.8082	4.23563e-05	93.5602	4.32132e-05	93.6402	4.44957e-05	93.6245	4.4433e-05	93.4468	4.48529e-05
																	37	105	2.64477e-09		93.6763	4.11118e-05	93.7631	4.21069e-05	93.9369	4.23468e-05	93.6888	4.31775e-05	93.7689	4.44509e-05	93.7531	4.44444e-05	93.5755	4.48105e-05
																	36	105	2.64039e-09		93.8049	4.10605e-05	93.8918	4.21195e-05	94.0655	4.23162e-05	93.8175	4.31629e-05	93.8975	4.44524e-05	93.8817	4.44199e-05	93.7041	4.47689e-05
																	35	105	2.63851e-09		93.9336	4.10441e-05	94.0204	4.21057e-05	94.1941	4.23225e-05	93.9461	4.31383e-05	94.0262	4.43932e-05	94.0104	4.44321e-05	93.8327	4.47326e-05
																	34	105	2.63413e-09		94.0622	4.10402e-05	94.1491	4.20486e-05	94.3228	4.22939e-05	94.0748	4.31189e-05	94.1548	4.44202e-05	94.139	4.43981e-05	93.9613	4.47286e-05
																	33	105	2.62254e-09		94.1908	4.10277e-05	94.2777	4.20231e-05	94.4514	4.22818e-05	94.2034	4.30982e-05	94.2834	4.44163e-05	94.2676	4.43615e-05	94.09	4.47025e-05
																	32	105	2.61958e-09		94.3194	4.0991e-05	94.4063	4.19914e-05	94.5801	4.22685e-05	94.332	4.30728e-05	94.4121	4.43957e-05	94.3963	4.43703e-05	94.2186	4.4741e-05
																	31	105	2.6285e-09		94.4481	4.09607e-05	94.535	4.19924e-05	94.7087	4.22269e-05	94.4607	4.3023e-05	94.5407	4.43777e-05	94.5249	4.43824e-05	94.3472	4.4654e-05
																	30	105	2.64521e-09		94.5767	4.09493e-05	94.6636	4.19679e-05	94.8373	4.22203e-05	94.5893	4.30162e-05	94.6694	4.43587e-05	94.6536	4.43372e-05	94.4759	4.46508e-05
																	29	105	2.66139e-09		94.7053	4.09853e-05	94.7923	4.19931e-05	94.966	4.21952e-05	94.718	4.29752e-05	94.798	4.43646e-05	94.7822	4.43243e-05	94.6045	4.46465e-05
																	28	105	2.70937e-09		94.8339	4.09209e-05	94.9209	4.19288e-05	95.0946	4.21768e-05	94.8466	4.29609e-05	94.9266	4.43132e-05	94.9109	4.43159e-05	94.7331	4.46153e-05
																	27	105	2.78329e-09		94.9626	4.08818e-05	95.0496	4.19069e-05	95.2233	4.21573e-05	94.9752	4.2931e-05	95.0553	4.43291e-05	95.0395	4.43457e-05	94.8617	4.46433e-05
																	26	105	2.97786e-09		95.0912	4.08531e-05	95.1782	4.18982e-05	95.3519	4.21305e-05	95.1039	4.29425e-05	95.1839	4.42698e-05	95.1682	4.43357e-05	94.9903	4.46298e-05
																	25	105	3.30228e-09		95.2198	4.08262e-05	95.3069	4.18507e-05	95.4805	4.21447e-05	95.2325	4.29232e-05	95.3126	4.42503e-05	95.2968	4.43288e-05	95.1189	4.46171e-05
																	24	105	3.83774e-09		95.3484	4.08245e-05	95.4355	4.18454e-05	95.6092	4.21306e-05	95.3611	4.28937e-05	95.4412	4.42213e-05	95.4254	4.42682e-05	95.2476	4.45961e-05
																	23	105	4.77003e-09		95.4771	4.07987e-05	95.5641	4.18413e-05	95.7378	4.21068e-05	95.4897	4.28444e-05	95.5698	4.4181e-05	95.5541	4.42487e-05	95.3762	4.45616e-05
																	22	105	9.62787e-09		95.6057	4.07799e-05	95.6928	4.18171e-05	95.8665	4.20802e-05	95.6183	4.28451e-05	95.6985	4.41746e-05	95.6827	4.42106e-05	95.5048	4.45135e-05
																	21	105	1.61098e-08		95.7344	4.07353e-05	95.8214	4.17843e-05	95.9951	4.20591e-05	95.747	4.28231e-05	95.8271	4.41608e-05	95.8113	4.41987e-05	95.6335	4.45448e-05
																	20	105	2.70544e-08		95.863	4.07304e-05	95.9501	4.17925e-05	96.1237	4.20423e-05	95.8756	4.27885e-05	95.9558	4.41787e-05	95.94	4.42199e-05	95.7621	4.45063e-05
																	19	105	4.40534e-08		95.9917	4.07205e-05	96.0787	4.17644e-05	96.2524	4.20095e-05	96.0042	4.27678e-05	96.0844	4.41417e-05	96.0686	4.42012e-05	95.8907	4.45027e-05
																	18	105	9.92708e-08		96.1203	4.0726e-05	96.2074	4.17527e-05	96.381	4.20111e-05	96.1329	4.27864e-05	96.2131	4.41357e-05	96.1973	4.41535e-05	96.0193	4.45035e-05
																	17	105	1.54318e-07		96.2489	4.06764e-05	96.336	4.17231e-05	96.5097	4.20055e-05	96.2615	4.27444e-05	96.3417	4.41104e-05	96.3259	4.41778e-05	96.1479	4.44588e-05
																	16	105	2.32294e-07		96.3775	4.06812e-05	96.4646	4.16818e-05	96.6383	4.1994e-05	96.3901	4.27326e-05	96.4703	4.40797e-05	96.4546	4.41377e-05	96.2766	4.44621e-05
																	15	105	3.41269e-07		96.5061	4.06353e-05	96.5933	4.16409e-05	96.767	4.1967e-05	96.5188	4.27093e-05	96.599	4.40563e-05	96.5832	4.40875e-05	96.4052	4.44468e-05
																	14	105	4.87138e-07		96.6348	4.06282e-05	96.7219	4.16742e-05	96.8956	4.19541e-05	96.6474	4.27071e-05	96.7276	4.40662e-05	96.7118	4.4065e-05	96.5338	4.44295e-05
																	13	105	8.29899e-07		96.7634	4.05897e-05	96.8506	4.16213e-05	97.0242	4.19368e-05	96.7761	4.26692e-05	96.8563	4.40517e-05	96.8405	4.40644e-05	96.6624	4.44185e-05
																	12	105	1.09953e-06		96.892	4.05785e-05	96.9792	4.16075e-05	97.1529	4.1922e-05	96.9047	4.26562e-05	96.9849	4.40516e-05	96.9691	4.40613e-05	96.7911	4.43867e-05
																	11	105	1.43651e-06		97.0206	4.05479e-05	97.1078	4.16003e-05	97.2815	4.19054e-05	97.0333	4.2646e-05	97.1135	4.40343e-05	97.0978	4.40402e-05	96.9197	4.43835e-05
																	10	105	1.83904e-06		97.1493	4.05376e-05	97.2365	4.1588e-05	97.4102	4.1863e-05	97.162	4.26191e-05	97.2422	4.40137e-05	97.2264	4.40053e-05	97.0484	4.43721e-05
																	9	105	2.32604e-06		97.2779	4.05132e-05	97.3651	4.15719e-05	97.5388	4.18219e-05	97.2906	4.26154e-05	97.3708	4.40228e-05	97.355	4.40046e-05	97.177	4.43574e-05
																	8	105	2.89201e-06		97.4065	4.04891e-05	97.4938	4.15425e-05	97.6674	4.18237e-05	97.4192	4.25815e-05	97.4995	4.39689e-05	97.4837	4.4008e-05	97.3057	4.43853e-05
																	7	105	3.55756e-06		97.5351	4.04594e-05	97.6224	4.15593e-05	97.7961	4.18282e-05	97.5479	4.25631e-05	97.6281	4.39702e-05	97.6123	4.39788e-05	97.4343	4.4335e-05
																	6	105	4.28262e-06		97.6638	4.0453e-05	97.751	4.15421e-05	97.9247	4.17985e-05	97.6765	4.25644e-05	97.7568	4.3951e-05	97.741	4.39823e-05	97.5629	4.43232e-05
																	5	105	4.87631e-06		97.7924	4.04229e-05	97.8797	4.15126e-05	98.0534	4.17954e-05	97.8052	4.25308e-05	97.8854	4.39191e-05	97.8696	4.39275e-05	97.6916	4.43435e-05
																	4	105	5.98913e-06		97.921	4.04303e-05	98.0083	4.14753e-05	98.182	4.17712e-05	97.9338	4.25157e-05	98.0141	4.39318e-05	97.9983	4.39003e-05	97.8202	4.43271e-05
																	3	105	6.99618e-06		98.0497	4.03839e-05	98.137	4.14728e-05	98.3106	4.17694e-05	98.0625	4.24853e-05	98.1427	4.38933e-05	98.1269	4.38811e-05	97.9489	4.43193e-05
																	2	105	8.02757e-06		98.1783	4.03366e-05	98.2656	4.14557e-05	98.4393	4.17441e-05	98.1911	4.24497e-05	98.2714	4.38841e-05	98.2555	4.38551e-05	98.0775	4.42916e-05
																	1	105	9.1344e-06		98.3069	4.03273e-05	98.3942	4.14555e-05	98.5679	4.17377e-05	98.3197	4.2447e-05	98.4	4.38833e-05	98.3842	4.39309e-05	98.2061	4.4268e-05
																	0	105	1.02145e-05		98.4356	4.03497e-05	98.5229	4.1435e-05	98.6966	4.17226e-05	98.4484	4.24295e-05	98.5287	4.3834e-05	98.5128	4.38853e-05	98.3348	4.42622e-05
																	-1	105	1.13493e-05		98.5642	4.0294e-05	98.6516	4.14483e-05	98.8252	4.1685e-05	98.577	4.2424e-05	98.6573	4.38228e-05	98.6415	4.3877e-05	98.4634	4.42544e-05
																	-2	105	1.24621e-05		98.6928	4.02786e-05	98.7802	4.14321e-05	98.9538	4.16792e-05	98.7057	4.23856e-05	98.7859	4.38136e-05	98.7701	4.38154e-05	98.592	4.42317e-05
																	-3	105	1.35741e-05		98.8215	4.02538e-05	98.9088	4.14284e-05	99.0825	4.16405e-05	98.8343	4.23748e-05	98.9146	4.37953e-05	98.8987	4.38018e-05	98.7207	4.42232e-05
																	-4	105	1.47628e-05		98.9501	4.02837e-05	99.0374	4.13924e-05	99.2111	4.16669e-05	98.963	4.23296e-05	99.0432	4.37581e-05	99.0274	4.37794e-05	98.8493	4.42212e-05
																	-5	105	1.59379e-05		99.0787	4.02449e-05	99.1661	4.13653e-05	99.3398	4.16255e-05	99.0916	4.22995e-05	99.1719	4.37483e-05	99.156	4.37601e-05	98.978	4.42185e-05
																	-6	105	1.69852e-05		99.2074	4.02012e-05	99.2948	4.13488e-05	99.4684	4.15905e-05	99.2202	4.22984e-05	99.3005	4.37607e-05	99.2847	4.37411e-05	99.1066	4.41958e-05
																	-7	105	1.79654e-05		99.336	4.02057e-05	99.4234	4.13213e-05	99.5971	4.15748e-05	99.3489	4.22928e-05	99.4292	4.36768e-05	99.4133	4.37429e-05	99.2353	4.41867e-05
																	-8	105	1.8772e-05		99.4646	4.0205e-05	99.552	4.12949e-05	99.7257	4.15667e-05	99.4775	4.22851e-05	99.5578	4.37052e-05	99.542	4.37444e-05	99.3639	4.41707e-05
																	-9	105	1.96803e-05		99.5933	4.01951e-05	99.6807	4.12917e-05	99.8543	4.15689e-05	99.6062	4.22535e-05	99.6864	4.36795e-05	99.6706	4.37166e-05	99.4925	4.41426e-05
																	-10	105	2.0575e-05		99.7219	4.0185e-05	99.8093	4.12593e-05	99.983	4.15265e-05	99.7348	4.22175e-05	99.8151	4.36867e-05	99.7992	4.37123e-05	99.6212	4.41095e-05
																	-11	105	2.15122e-05		99.8506	4.01599e-05	99.938	4.12453e-05	100.112	4.14988e-05	99.8634	4.22114e-05	99.9437	4.36816e-05	99.9279	4.36935e-05	99.7498	4.41133e-05
																	-12	105	2.24986e-05		99.9792	4.01388e-05	100.067	4.11874e-05	100.24	4.14553e-05	99.9921	4.21766e-05	100.072	4.36725e-05	100.057	4.36906e-05	99.8784	4.40848e-05
																	-13	105	2.3455e-05		100.108	4.01103e-05	100.195	4.12083e-05	100.369	4.14544e-05	100.121	4.21664e-05	100.201	4.36364e-05	100.185	4.37203e-05	100.007	4.40656e-05
																	-14	105	2.45378e-05		100.236	4.00799e-05	100.324	4.1185e-05	100.498	4.1455e-05	100.249	4.21619e-05	100.33	4.36356e-05	100.314	4.36775e-05	100.136	4.40885e-05
																	-15	105	2.56343e-05		100.365	4.0087e-05	100.453	4.11486e-05	100.626	4.14384e-05	100.378	4.21503e-05	100.458	4.36288e-05	100.442	4.36789e-05	100.264	4.40762e-05
																	-16	105	2.65822e-05		100.494	4.00588e-05	100.581	4.11271e-05	100.755	4.14202e-05	100.507	4.21336e-05	100.587	4.35983e-05	100.571	4.36674e-05	100.393	4.40653e-05
																	-17	105	2.76094e-05		100.622	4.00369e-05	100.71	4.11286e-05	100.883	4.13774e-05	100.635	4.21183e-05	100.716	4.35708e-05	100.7	4.36456e-05	100.522	4.40658e-05
																	-18	105	2.87456e-05		100.751	4.00451e-05	100.838	4.11012e-05	101.012	4.13616e-05	100.764	4.20872e-05	100.844	4.35386e-05	100.828	4.36051e-05	100.65	4.40551e-05
																	-19	105	2.99875e-05		100.88	4.00272e-05	100.967	4.10604e-05	101.141	4.13306e-05	100.893	4.20656e-05	100.973	4.35311e-05	100.957	4.36093e-05	100.779	4.40213e-05
																	-20	105	3.11586e-05		101.008	4.00014e-05	101.096	4.10686e-05	101.269	4.13058e-05	101.021	4.20286e-05	101.102	4.35137e-05	101.086	4.36078e-05	100.908	4.39801e-05
																	-21	105	3.24818e-05		101.291	3.99378e-05	101.224	4.10362e-05	101.398	4.13057e-05	101.15	4.20532e-05	101.23	4.35083e-05	101.214	4.35833e-05	101.036	4.39687e-05
																	-22	105	3.37894e-05		101.419	3.99228e-05	101.353	4.10138e-05	101.527	4.13137e-05	101.279	4.20218e-05	101.359	4.3483e-05	101.343	4.3559e-05	101.165	4.39583e-05
																	-23	105	3.51979e-05		101.548	3.98947e-05	101.482	4.09839e-05	101.655	4.12962e-05	101.407	4.19884e-05	101.487	4.34739e-05	101.472	4.35485e-05	101.293	4.39597e-05
																	-24	105	3.6639e-05		101.676	3.98598e-05	101.61	4.09795e-05	101.784	4.12727e-05	101.536	4.19235e-05	101.616	4.34744e-05	101.6	4.35578e-05	101.422	4.39486e-05
																	-25	105	3.81299e-05		101.805	3.9865e-05	101.739	4.09689e-05	101.913	4.12785e-05	101.664	4.19349e-05	101.745	4.3422e-05	101.729	4.35415e-05	101.551	4.39236e-05
																	-26	105	3.95757e-05		101.934	3.98791e-05	101.868	4.08849e-05	102.041	4.12375e-05	101.793	4.19151e-05	101.873	4.34542e-05	101.857	4.35149e-05	101.679	4.39075e-05
																	-27	105	4.10024e-05		102.062	3.98631e-05	101.996	4.08637e-05	102.17	4.12105e-05	101.922	4.18971e-05	102.002	4.34474e-05	101.986	4.35019e-05	101.808	4.38861e-05
																	-28	105	4.24368e-05		102.191	3.98457e-05	102.125	4.08483e-05	102.298	4.11843e-05	102.05	4.1873e-05	102.131	4.34225e-05	102.115	4.34963e-05	101.937	4.38765e-05
																	-29	105	4.38849e-05		102.32	3.98352e-05	102.254	4.08197e-05	102.427	4.11731e-05	102.179	4.18625e-05	102.259	4.33747e-05	102.243	4.34596e-05	102.065	4.38654e-05
																	-30	105	4.53517e-05		102.448	3.97939e-05	102.382	4.08324e-05	102.556	4.11701e-05	102.308	4.18736e-05	102.388	4.33909e-05	102.372	4.34517e-05	102.194	4.38523e-05
																	-31	105	4.68538e-05		102.577	3.97556e-05	102.511	4.07757e-05	102.684	4.11632e-05	102.436	4.18532e-05	102.517	4.33466e-05	102.501	4.34137e-05	102.322	4.38533e-05
																	-32	105	4.83276e-05		102.705	3.97652e-05	102.639	4.081e-05	102.813	4.11135e-05	102.565	4.18237e-05	102.645	4.33456e-05	102.629	4.34479e-05	102.451	4.38177e-05
																	-33	105	4.97261e-05		102.834	3.9737e-05	102.768	4.07796e-05	102.942	4.10987e-05	102.694	4.18238e-05	102.774	4.33371e-05	102.758	4.34189e-05	102.58	4.38163e-05
																	-34	105	4.91954e-05		102.963	3.9703e-05	102.897	4.07496e-05	103.07	4.10765e-05	102.822	4.17922e-05	102.902	4.33032e-05	102.887	4.33542e-05	102.708	4.38259e-05
																	-35	105	5.10725e-05		103.091	3.96969e-05	103.025	4.07553e-05	103.199	4.10805e-05	102.951	4.18049e-05	103.031	4.33163e-05	103.015	4.33913e-05	102.837	4.38249e-05
																	-36	105	5.27043e-05		103.22	3.96929e-05	103.154	4.07423e-05	103.327	4.10664e-05	103.079	4.17638e-05	103.16	4.32836e-05	103.144	4.33874e-05	102.966	4.38158e-05
																	-37	105	5.44445e-05		103.349	3.9651e-05	103.283	4.07455e-05	103.456	4.10411e-05	103.208	4.17556e-05	103.288	4.32904e-05	103.272	4.33869e-05	103.094	4.38325e-05
																	-38	105	5.60819e-05		103.477	3.96274e-05	103.411	4.06676e-05	103.585	4.10156e-05	103.337	4.17743e-05	103.417	4.32551e-05	103.401	4.33756e-05	103.223	4.37742e-05
																	-39	105	5.77317e-05		103.606	3.96373e-05	103.54	4.06884e-05	103.713	4.10227e-05	103.465	4.17375e-05	103.546	4.32315e-05	103.53	4.33696e-05	103.352	4.37719e-05
																	-40	105	5.9293e-05		103.734	3.96062e-05	103.668	4.05764e-05	103.842	4.10326e-05	103.594	4.17201e-05	103.674	4.32416e-05	103.658	4.33665e-05	103.48	4.37627e-05
																	-41	105	6.06618e-05		103.863	3.95784e-05	103.797	4.05679e-05	103.971	4.10238e-05	103.723	4.16954e-05	103.803	4.32248e-05	103.787	4.33336e-05	103.609	4.3739e-05
																	-42	105	6.19535e-05		103.992	3.95726e-05	103.926	4.05888e-05	104.099	4.09742e-05	103.851	4.16589e-05	103.932	4.32152e-05	103.916	4.32924e-05	103.737	4.37277e-05
																	-43	105	6.3322e-05		104.12	3.95395e-05	104.054	4.05397e-05	104.228	4.09644e-05	103.98	4.16546e-05	104.06	4.3204e-05	104.044	4.32919e-05	103.866	4.37089e-05
																	-44	105	6.47951e-05		104.249	3.95184e-05	104.183	4.05263e-05	104.356	4.09608e-05	104.109	4.16344e-05	104.189	4.31732e-05	104.173	4.32377e-05	103.995	4.37025e-05
																	-45	105	6.61274e-05		104.378	3.95342e-05	104.312	4.05173e-05	104.485	4.09126e-05	104.237	4.1628e-05	104.318	4.31254e-05	104.302	4.32459e-05	104.123	4.36754e-05
																	-46	105	6.75919e-05		104.506	3.94826e-05	104.44	4.04915e-05	104.614	4.08933e-05	104.366	4.16024e-05	104.446	4.31271e-05	104.43	4.32718e-05	104.252	4.36631e-05
																	-47	105	6.89156e-05		104.635	3.94703e-05	104.569	4.05043e-05	104.742	4.08676e-05	104.495	4.15875e-05	104.575	4.31284e-05	104.559	4.32475e-05	104.381	4.37041e-05
																	-48	105	7.03448e-05		104.763	3.94549e-05	104.698	4.04495e-05	104.871	4.08864e-05	104.623	4.15739e-05	104.703	4.31007e-05	104.688	4.32303e-05	104.509	4.36788e-05
																	-49	105	7.15444e-05		104.892	3.93969e-05	104.826	4.04345e-05	105	4.08498e-05	104.752	4.15672e-05	104.832	4.30889e-05	104.816	4.31915e-05	104.638	4.36645e-05
																	-50	105	7.28691e-05		105.021	3.94137e-05	104.955	4.03981e-05	105.128	4.08027e-05	104.88	4.15358e-05	104.961	4.30908e-05	104.945	4.31957e-05	104.766	4.36322e-05
																	50	120	3.12968e-09		105.149	3.94179e-05	105.084	4.04177e-05	105.257	4.08289e-05	105.009	4.15285e-05	105.089	4.30829e-05	105.073	4.31827e-05	104.895	4.36143e-05
																	49	120	3.12246e-09		105.278	3.9394e-05	105.212	4.03834e-05	105.385	4.08221e-05	105.138	4.14955e-05	105.218	4.30929e-05	105.202	4.31457e-05	105.024	4.36202e-05
																	48	120	3.11554e-09		105.407	3.93643e-05	105.341	4.03577e-05	105.514	4.07743e-05	105.266	4.14998e-05	105.347	4.30355e-05	105.331	4.31528e-05	105.152	4.35825e-05
																	47	120	3.10938e-09		105.535	3.93441e-05	105.469	4.03619e-05	105.643	4.07933e-05	105.395	4.15074e-05	105.475	4.29999e-05	105.459	4.31109e-05	105.281	4.35938e-05
																	46	120	3.08838e-09		105.664	3.93135e-05	105.598	4.03389e-05	105.771	4.07662e-05	105.524	4.14964e-05	105.785	4.29409e-05	105.588	4.30758e-05	105.41	4.35937e-05
																	45	120	3.0711e-09		105.793	3.93058e-05	105.727	4.02835e-05	105.9	4.07211e-05	105.652	4.14461e-05	105.914	4.29506e-05	105.717	4.30714e-05	105.538	4.3571e-05
																	44	120	3.05379e-09		105.921	3.92887e-05	105.855	4.03204e-05	106.029	4.07186e-05	105.781	4.14452e-05	106.043	4.29104e-05	105.845	4.30561e-05	105.667	4.35303e-05
																	43	120	3.03805e-09		106.05	3.9266e-05	105.984	4.03117e-05	106.157	4.06862e-05	105.91	4.14474e-05	106.171	4.28832e-05	105.974	4.30603e-05	105.795	4.35251e-05
																	42	120	3.02526e-09		106.178	3.92849e-05	106.113	4.02775e-05	106.286	4.06746e-05	106.038	4.13811e-05	106.3	4.28777e-05	106.103	4.30217e-05	105.924	4.35029e-05
																	41	120	3.01647e-09		106.307	3.92612e-05	106.241	4.0265e-05	106.414	4.06716e-05	106.167	4.13601e-05	106.429	4.28591e-05	106.231	4.30275e-05	106.053	4.3504e-05
																	40	120	2.98981e-09		106.436	3.92241e-05	106.37	4.02303e-05	106.543	4.06644e-05	106.295	4.13665e-05	106.557	4.28465e-05	106.36	4.30381e-05	106.181	4.34737e-05
																	39	120	2.98756e-09		106.564	3.91997e-05	106.499	4.02415e-05	106.672	4.06501e-05	106.424	4.1353e-05	106.686	4.28332e-05	106.489	4.3027e-05	106.31	4.34747e-05
																	38	120	2.97193e-09		106.693	3.91897e-05	106.627	4.02108e-05	106.8	4.05983e-05	106.553	4.1328e-05	106.814	4.28101e-05	106.617	4.29987e-05	106.439	4.34652e-05
																	37	120	2.95479e-09		106.822	3.91913e-05	106.756	4.01729e-05	106.929	4.05935e-05	106.681	4.13058e-05	106.943	4.27962e-05	106.746	4.30159e-05	106.567	4.34931e-05
																	36	120	2.94485e-09		106.95	3.91615e-05	106.885	4.0156e-05	107.058	4.05984e-05	106.81	4.13065e-05	107.072	4.27561e-05	106.874	4.29967e-05	106.696	4.34495e-05
																	35	120	2.94383e-09		107.079	3.91398e-05	107.013	4.01742e-05	107.186	4.05639e-05	106.939	4.12743e-05	107.2	4.27703e-05	107.003	4.29896e-05	106.824	4.34605e-05
																	34	120	2.96648e-09		107.207	3.91222e-05	107.142	4.01495e-05	107.315	4.0549e-05	107.067	4.12982e-05	107.329	4.27271e-05	107.132	4.29773e-05	106.953	4.3416e-05
																	33	120	3.00063e-09		107.336	3.90882e-05	107.271	4.01243e-05	107.444	4.05437e-05	107.196	4.12557e-05	107.458	4.27272e-05	107.26	4.2979e-05	107.082	4.34253e-05
																	32	120	3.09728e-09		107.465	3.90768e-05	107.399	4.01099e-05	107.572	4.04989e-05	107.324	4.12206e-05	107.586	4.27046e-05	107.389	4.29754e-05	107.21	4.34175e-05
																	31	120	3.28797e-09		107.593	3.90515e-05	107.528	4.01165e-05	107.701	4.05131e-05	107.453	4.12264e-05	107.715	4.27059e-05	107.518	4.29435e-05	107.339	4.33968e-05
																	30	120	3.69559e-09		107.722	3.90434e-05	107.656	4.00847e-05	107.829	4.05068e-05	107.582	4.12023e-05	107.844	4.26671e-05	107.646	4.29187e-05	107.468	4.34113e-05
																	29	120	4.72465e-09		107.851	3.90272e-05	107.785	4.00762e-05	107.958	4.04805e-05	107.71	4.11696e-05	107.972	4.27055e-05	107.775	4.29146e-05	107.596	4.33919e-05
																	28	120	1.16332e-08		107.979	3.89985e-05	107.914	4.00419e-05	108.087	4.04666e-05	107.839	4.11512e-05	108.101	4.26902e-05	107.904	4.28766e-05	107.725	4.33794e-05
																	27	120	2.0823e-08		108.108	3.89672e-05	108.042	4.00839e-05	108.215	4.04615e-05	107.968	4.11513e-05	108.23	4.26596e-05	108.032	4.28413e-05	107.853	4.33313e-05
																	26	120	3.66131e-08		108.236	3.89523e-05	108.171	4.00563e-05	108.344	4.04478e-05	108.096	4.11387e-05	108.358	4.26765e-05	108.161	4.28631e-05	107.982	4.33144e-05
																	25	120	1.02661e-07		108.365	3.89688e-05	108.3	4.00411e-05	108.473	4.04254e-05	108.225	4.11544e-05	108.487	4.26803e-05	108.29	4.28113e-05	108.111	4.33441e-05
																	24	120	1.67708e-07		108.494	3.89355e-05	108.582	3.99363e-05	108.601	4.03796e-05	108.354	4.11113e-05	108.615	4.26654e-05	108.418	4.28297e-05	108.239	4.33504e-05
																	23	120	2.63552e-07		108.622	3.89346e-05	108.711	3.99536e-05	108.73	4.03616e-05	108.482	4.10807e-05	108.744	4.26462e-05	108.547	4.27783e-05	108.368	4.33299e-05
																	22	120	3.99234e-07		108.751	3.88926e-05	108.839	3.99307e-05	108.859	4.03499e-05	108.611	4.10691e-05	108.873	4.2644e-05	108.675	4.27931e-05	108.497	4.33129e-05
																	21	120	7.63701e-07		108.88	3.88613e-05	108.968	3.99151e-05	108.987	4.03485e-05	108.74	4.1064e-05	109.001	4.2622e-05	108.804	4.2767e-05	108.625	4.32785e-05
																	20	120	1.05251e-06		109.008	3.88469e-05	109.096	3.99104e-05	109.116	4.03329e-05	108.868	4.10414e-05	109.13	4.26067e-05	108.933	4.27531e-05	108.754	4.32851e-05
																	19	120	1.40795e-06		109.137	3.88471e-05	109.225	3.9875e-05	109.244	4.03108e-05	108.997	4.10564e-05	109.259	4.25594e-05	109.061	4.27442e-05	108.883	4.32704e-05
																	18	120	1.84392e-06		109.265	3.88414e-05	109.354	3.98666e-05	109.373	4.02846e-05	109.125	4.10276e-05	109.387	4.25275e-05	109.19	4.2732e-05	109.011	4.32296e-05
																	17	120	2.36795e-06		109.394	3.88688e-05	109.482	3.98684e-05	109.502	4.03028e-05	109.254	4.10121e-05	109.516	4.25388e-05	109.319	4.27351e-05	109.14	4.32242e-05
																	16	120	2.98862e-06		109.523	3.88582e-05	109.611	3.97888e-05	109.63	4.0284e-05	109.383	4.10263e-05	109.645	4.25448e-05	109.447	4.27256e-05	109.268	4.31956e-05
																	15	120	3.59882e-06		109.651	3.87906e-05	109.74	3.97865e-05	109.759	4.02462e-05	109.511	4.10019e-05	109.773	4.25277e-05	109.576	4.26899e-05	109.397	4.3207e-05
																	14	120	4.28504e-06		109.78	3.87869e-05	109.868	3.97703e-05	109.888	4.02249e-05	109.64	4.09806e-05	109.902	4.25113e-05	109.705	4.2659e-05	109.526	4.31736e-05
																	13	120	5.63445e-06		109.909	3.87687e-05	109.997	3.98021e-05	110.016	4.02321e-05	109.769	4.09635e-05	110.031	4.25135e-05	109.833	4.26659e-05	109.654	4.31853e-05
																	12	120	6.68984e-06		110.037	3.87874e-05	110.126	3.97831e-05	110.145	4.02052e-05	109.897	4.09568e-05	110.159	4.25002e-05	109.962	4.26599e-05	109.783	4.31721e-05
																	11	120	7.78498e-06		110.166	3.87653e-05	110.254	3.97496e-05	110.274	4.0194e-05	110.026	4.09512e-05	110.288	4.24768e-05	110.09	4.26398e-05	109.911	4.31626e-05
																	10	120	8.94086e-06		110.294	3.87562e-05	110.383	3.9746e-05	110.402	4.01684e-05	110.155	4.09354e-05	110.416	4.24517e-05	110.219	4.26305e-05	110.04	4.3183e-05
																	9	120	1.01919e-05		110.423	3.87307e-05	110.512	3.96906e-05	110.531	4.0164e-05	110.283	4.09321e-05	110.545	4.24406e-05	110.348	4.26182e-05	110.169	4.31505e-05
																	8	120	1.15399e-05		110.552	3.87169e-05	110.64	3.96652e-05	110.659	4.0157e-05	110.412	4.08998e-05	110.674	4.24213e-05	110.476	4.26031e-05	110.297	4.31328e-05
																	7	120	1.28986e-05		110.68	3.87049e-05	110.769	3.96457e-05	110.788	4.01742e-05	110.54	4.0893e-05	110.802	4.23898e-05	110.605	4.25715e-05	110.426	4.31164e-05
																	6	120	1.4261e-05		110.809	3.86726e-05	110.897	3.96303e-05	110.917	4.01424e-05	110.669	4.08803e-05	110.931	4.23502e-05	110.734	4.25831e-05	110.555	4.30908e-05
																	5	120	1.5641e-05		110.938	3.86531e-05	111.026	3.96826e-05	111.045	4.01022e-05	110.798	4.08782e-05	111.06	4.23543e-05	110.862	4.25741e-05	110.683	4.31064e-05
																	4	120	1.70476e-05		111.066	3.86591e-05	111.155	3.97014e-05	111.174	4.00768e-05	110.926	4.08518e-05	111.188	4.23561e-05	110.991	4.2593e-05	110.812	4.31093e-05
																	3	120	1.83574e-05		111.195	3.86605e-05	111.283	3.96521e-05	111.303	4.00677e-05	111.055	4.08091e-05	111.317	4.23433e-05	111.119	4.25718e-05	110.94	4.30947e-05
																	2	120	1.97378e-05		111.324	3.86369e-05	111.412	3.96326e-05	111.431	4.00553e-05	111.184	4.08e-05	111.446	4.23415e-05	111.248	4.25509e-05	111.069	4.30531e-05
																	1	120	2.11007e-05		111.452	3.86242e-05	111.541	3.96297e-05	111.56	4.00164e-05	111.312	4.07914e-05	111.574	4.23215e-05	111.377	4.25654e-05	111.198	4.3021e-05
																	0	120	2.18465e-05		111.581	3.85912e-05	111.669	3.9631e-05	111.689	4.00324e-05	111.441	4.07738e-05	111.703	4.22896e-05	111.505	4.25525e-05	111.326	4.30271e-05
																	-1	120	2.2979e-05		111.709	3.86034e-05	111.798	3.96169e-05	111.971	3.99325e-05	111.569	4.07456e-05	111.832	4.22765e-05	111.634	4.25268e-05	111.455	4.30171e-05
																	-2	120	2.43345e-05		111.838	3.8586e-05	111.927	3.95591e-05	112.1	3.99367e-05	111.698	4.075e-05	111.96	4.2238e-05	111.763	4.25148e-05	111.584	4.29938e-05
																	-3	120	2.55748e-05		111.967	3.85649e-05	112.055	3.95238e-05	112.228	3.993e-05	111.827	4.07222e-05	112.089	4.22454e-05	111.891	4.2534e-05	111.712	4.29976e-05
																	-4	120	2.66615e-05		112.095	3.85445e-05	112.184	3.95371e-05	112.357	3.99297e-05	111.955	4.07116e-05	112.39	4.22273e-05	112.02	4.25124e-05	111.841	4.29934e-05
																	-5	120	2.75461e-05		112.224	3.85451e-05	112.313	3.94789e-05	112.485	3.99173e-05	112.084	4.07336e-05	112.518	4.22215e-05	112.149	4.24974e-05	111.969	4.29725e-05
																	-6	120	2.84109e-05		112.352	3.85265e-05	112.441	3.94884e-05	112.614	3.99069e-05	112.213	4.07109e-05	112.647	4.22335e-05	112.277	4.25038e-05	112.098	4.30024e-05
																	-7	120	2.9357e-05		112.481	3.85256e-05	112.57	3.9475e-05	112.743	3.99299e-05	112.341	4.06741e-05	112.776	4.21915e-05	112.406	4.2513e-05	112.227	4.29864e-05
																	-8	120	3.01733e-05		112.61	3.85247e-05	112.698	3.94818e-05	112.871	3.98755e-05	112.47	4.06801e-05	112.904	4.22173e-05	112.534	4.24753e-05	112.355	4.29572e-05
																	-9	120	3.10806e-05		112.738	3.85043e-05	112.827	3.94567e-05	113	3.98811e-05	112.599	4.06748e-05	113.033	4.21908e-05	112.663	4.24549e-05	112.484	4.29644e-05
																	-10	120	3.18693e-05		112.867	3.84596e-05	112.956	3.94495e-05	113.129	3.98632e-05	112.727	4.06551e-05	113.161	4.2203e-05	112.792	4.24336e-05	112.613	4.2954e-05
																	-11	120	3.25656e-05		112.996	3.84576e-05	113.084	3.94307e-05	113.257	3.98586e-05	112.856	4.06431e-05	113.29	4.21473e-05	112.92	4.24194e-05	112.741	4.29409e-05
																	-12	120	3.32457e-05		113.124	3.84401e-05	113.213	3.94127e-05	113.386	3.98417e-05	112.984	4.06346e-05	113.419	4.21475e-05	113.049	4.23981e-05	112.87	4.29485e-05
																	-13	120	3.38736e-05		113.253	3.84318e-05	113.342	3.94059e-05	113.515	3.98362e-05	113.113	4.06098e-05	113.547	4.21591e-05	113.178	4.24216e-05	112.998	4.29271e-05
																	-14	120	3.47599e-05		113.382	3.83664e-05	113.47	3.9398e-05	113.643	3.98117e-05	113.242	4.06192e-05	113.676	4.21253e-05	113.306	4.24176e-05	113.127	4.29156e-05
																	-15	120	3.56778e-05		113.51	3.83407e-05	113.599	3.93629e-05	113.772	3.97991e-05	113.37	4.05946e-05	113.805	4.21235e-05	113.435	4.23849e-05	113.256	4.29044e-05
																	-16	120	3.66788e-05		113.639	3.8345e-05	113.728	3.93691e-05	113.9	3.97658e-05	113.499	4.05719e-05	113.933	4.20988e-05	113.564	4.23569e-05	113.384	4.29089e-05
																	-17	120	3.77313e-05		113.767	3.83243e-05	113.856	3.93119e-05	114.029	3.97679e-05	113.628	4.05417e-05	114.062	4.20891e-05	113.692	4.23619e-05	113.513	4.2905e-05
																	-18	120	3.8757e-05		113.896	3.8304e-05	113.985	3.93146e-05	114.158	3.97512e-05	113.756	4.05439e-05	114.191	4.20736e-05	113.821	4.2312e-05	113.642	4.28695e-05
																	-19	120	3.9789e-05		114.025	3.83117e-05	114.114	3.93088e-05	114.286	3.97538e-05	113.885	4.05295e-05	114.319	4.20541e-05	113.95	4.23447e-05	113.77	4.28302e-05
																	-20	120	4.09256e-05		114.153	3.82879e-05	114.242	3.92969e-05	114.415	3.97063e-05	114.014	4.05166e-05	114.448	4.20338e-05	114.078	4.23032e-05	113.899	4.28303e-05
																	-21	120	4.20216e-05		114.282	3.82681e-05	114.371	3.92511e-05	114.544	3.97055e-05	114.142	4.0488e-05	114.577	4.20058e-05	114.207	4.22984e-05	114.027	4.28611e-05
																	-22	120	4.31464e-05		114.411	3.82582e-05	114.499	3.92563e-05	114.672	3.96977e-05	114.271	4.04743e-05	114.705	4.19806e-05	114.335	4.2252e-05	114.156	4.28578e-05
																	-23	120	4.42896e-05		114.539	3.82538e-05	114.628	3.92308e-05	114.801	3.96979e-05	114.4	4.04455e-05	114.834	4.19885e-05	114.464	4.22831e-05	114.285	4.28486e-05
																	-24	120	4.54381e-05		114.668	3.82136e-05	114.757	3.92059e-05	114.93	3.96542e-05	114.528	4.04314e-05	114.962	4.19827e-05	114.593	4.22804e-05	114.413	4.28077e-05
																	-25	120	4.65509e-05		114.796	3.82001e-05	114.885	3.92431e-05	115.058	3.96346e-05	114.657	4.04254e-05	115.091	4.19687e-05	114.721	4.22612e-05	114.542	4.27976e-05
																	-26	120	4.77533e-05		114.925	3.82079e-05	115.014	3.9213e-05	115.187	3.96237e-05	114.785	4.04373e-05	115.22	4.19427e-05	114.85	4.22394e-05	114.671	4.27899e-05
																	-27	120	4.88989e-05		115.054	3.82016e-05	115.143	3.92171e-05	115.316	3.9616e-05	114.914	4.04272e-05	115.348	4.1957e-05	114.979	4.21931e-05	114.799	4.27964e-05
																	-28	120	4.99841e-05		115.182	3.81599e-05	115.271	3.92327e-05	115.444	3.95954e-05	115.043	4.04033e-05	115.477	4.19579e-05	115.107	4.21959e-05	114.928	4.27753e-05
																	-29	120	4.9144e-05		115.311	3.81741e-05	115.4	3.9207e-05	115.573	3.95892e-05	115.171	4.03594e-05	115.606	4.1902e-05	115.236	4.21649e-05	115.056	4.27535e-05
																	-30	120	5.07476e-05		115.44	3.81432e-05	115.529	3.91696e-05	115.701	3.95858e-05	115.3	4.03481e-05	115.734	4.19141e-05	115.365	4.21555e-05	115.185	4.27304e-05
																	-31	120	5.23813e-05		115.568	3.81609e-05	115.657	3.91546e-05	115.83	3.9577e-05	115.429	4.03353e-05	115.863	4.18862e-05	115.493	4.21623e-05	115.314	4.27306e-05
																	-32	120	5.37779e-05		115.697	3.81077e-05	115.786	3.91246e-05	115.959	3.95594e-05	115.557	4.03199e-05	115.992	4.18892e-05	115.622	4.2188e-05	115.442	4.27311e-05
																	-33	120	5.52471e-05		115.826	3.8114e-05	115.914	3.91311e-05	116.087	3.9552e-05	115.686	4.03043e-05	116.12	4.18579e-05	115.751	4.21642e-05	115.571	4.26924e-05
																	-34	120	5.66852e-05		115.954	3.80935e-05	116.043	3.91244e-05	116.216	3.9538e-05	115.815	4.02993e-05	116.249	4.18195e-05	115.879	4.21813e-05	115.7	4.27087e-05
																	-35	120	5.81114e-05		116.083	3.80788e-05	116.172	3.909e-05	116.345	3.95163e-05	115.943	4.0262e-05	116.378	4.18101e-05	116.008	4.21504e-05	115.828	4.26984e-05
																	-36	120	5.94826e-05		116.211	3.8085e-05	116.3	3.91003e-05	116.473	3.95033e-05	116.072	4.02564e-05	116.506	4.18025e-05	116.136	4.21237e-05	115.957	4.27224e-05
																	-37	120	6.08015e-05		116.34	3.80544e-05	116.429	3.90575e-05	116.602	3.94789e-05	116.201	4.02462e-05	116.635	4.17873e-05	116.265	4.21264e-05	116.086	4.27214e-05
																	-38	120	6.19502e-05		116.469	3.80323e-05	116.558	3.90599e-05	116.731	3.946e-05	116.329	4.02407e-05	116.763	4.17802e-05	116.394	4.21019e-05	116.214	4.2677e-05
																	-39	120	6.32486e-05		116.597	3.80324e-05	116.686	3.90505e-05	116.859	3.94515e-05	116.458	4.02097e-05	116.892	4.17612e-05	116.522	4.21223e-05	116.343	4.2668e-05
																	-40	120	6.45064e-05		116.726	3.80163e-05	116.815	3.90479e-05	116.988	3.94635e-05	116.586	4.01986e-05	117.021	4.17787e-05	116.651	4.20589e-05	116.471	4.26626e-05
																	-41	120	6.57344e-05		116.855	3.80182e-05	116.944	3.90082e-05	117.117	3.9432e-05	116.715	4.01809e-05	117.149	4.17789e-05	116.78	4.20481e-05	116.6	4.26588e-05
																	-42	120	6.68772e-05		116.983	3.79814e-05	117.072	3.89954e-05	117.245	3.94163e-05	116.844	4.01805e-05	117.278	4.17586e-05	116.908	4.2024e-05	116.729	4.26563e-05
																	-43	120	6.81644e-05		117.112	3.79639e-05	117.201	3.89797e-05	117.374	3.9432e-05	116.972	4.01633e-05	117.407	4.17454e-05	117.037	4.20364e-05	116.857	4.26521e-05
																	-44	120	6.93602e-05		117.24	3.79428e-05	117.33	3.89478e-05	117.502	3.94058e-05	117.101	4.01275e-05	117.535	4.17266e-05	117.166	4.20423e-05	116.986	4.26414e-05
																	-45	120	7.05576e-05		117.369	3.79225e-05	117.458	3.89372e-05	117.631	3.94021e-05	117.23	4.01355e-05	117.664	4.17126e-05	117.294	4.20328e-05	117.114	4.26433e-05
																	-46	120	7.17785e-05		117.498	3.7894e-05	117.587	3.89402e-05	117.76	3.93872e-05	117.358	4.01242e-05	117.793	4.16981e-05	117.423	4.19949e-05	117.243	4.26299e-05
																	-47	120	7.28759e-05		117.626	3.79068e-05	117.715	3.89418e-05	117.888	3.93689e-05	117.487	4.0122e-05	117.921	4.16905e-05	117.552	4.20015e-05	117.372	4.26054e-05
																	-48	120	7.40597e-05		117.755	3.78879e-05	117.844	3.89238e-05	118.017	3.93575e-05	117.616	4.01007e-05	118.05	4.16626e-05	117.68	4.19635e-05	117.5	4.25872e-05
																	-49	120	7.52216e-05		117.884	3.78943e-05	117.973	3.88911e-05	118.146	3.93416e-05	117.744	4.00888e-05	118.178	4.16606e-05	117.809	4.19558e-05	117.629	4.25593e-05
																	-50	120	7.63701e-05		118.012	3.78664e-05	118.101	3.88912e-05	118.274	3.93098e-05	117.873	4.00952e-05	118.307	4.16923e-05	117.937	4.19503e-05	117.758	4.25541e-05
																	50	135	3.45859e-09		118.141	3.78585e-05	118.23	3.88613e-05	118.403	3.93029e-05	118.002	4.00707e-05	118.436	4.17091e-05	118.066	4.19725e-05	117.886	4.25761e-05
																	49	135	3.44965e-09		118.269	3.782e-05	118.359	3.88537e-05	118.532	3.93026e-05	118.13	4.00537e-05	118.564	4.16779e-05	118.195	4.19421e-05	118.015	4.25521e-05
																	48	135	3.43386e-09		118.398	3.78197e-05	118.487	3.88262e-05	118.66	3.92827e-05	118.259	4.00627e-05	118.693	4.16497e-05	118.323	4.19469e-05	118.143	4.25358e-05
																	47	135	3.41416e-09		118.527	3.78032e-05	118.616	3.88332e-05	118.789	3.92982e-05	118.387	4.00503e-05	118.822	4.16195e-05	118.452	4.19131e-05	118.272	4.25027e-05
																	46	135	3.39276e-09		118.655	3.77898e-05	118.745	3.88237e-05	118.918	3.9268e-05	118.516	4.00412e-05	118.95	4.16541e-05	118.581	4.19119e-05	118.401	4.25089e-05
																	45	135	3.3682e-09		118.784	3.77902e-05	118.873	3.88156e-05	119.046	3.92723e-05	118.645	4.00273e-05	119.079	4.16259e-05	118.709	4.19021e-05	118.529	4.24981e-05
																	44	135	3.35497e-09		118.913	3.77839e-05	119.002	3.87925e-05	119.175	3.92573e-05	118.773	4.00143e-05	119.208	4.16089e-05	118.838	4.18792e-05	118.658	4.25023e-05
																	43	135	3.3428e-09		119.041	3.77648e-05	119.131	3.87847e-05	119.303	3.92032e-05	118.902	4.00063e-05	119.336	4.15759e-05	118.967	4.18758e-05	118.787	4.24661e-05
																	42	135	3.32966e-09		119.17	3.77022e-05	119.259	3.87743e-05	119.432	3.91784e-05	119.184	3.99441e-05	119.465	4.15607e-05	119.095	4.18963e-05	118.915	4.24749e-05
																	41	135	3.29358e-09		119.298	3.76861e-05	119.388	3.88168e-05	119.561	3.91833e-05	119.313	3.99437e-05	119.775	4.15386e-05	119.224	4.18516e-05	119.044	4.24594e-05
																	40	135	3.26474e-09		119.427	3.76839e-05	119.516	3.8796e-05	119.689	3.91585e-05	119.442	3.99089e-05	119.904	4.15171e-05	119.352	4.18665e-05	119.173	4.24751e-05
																	39	135	3.2591e-09		119.556	3.76548e-05	119.645	3.87563e-05	119.818	3.91529e-05	119.57	3.98787e-05	120.032	4.15512e-05	119.481	4.18795e-05	119.301	4.24398e-05
																	38	135	3.2829e-09		119.684	3.76832e-05	119.774	3.87502e-05	119.947	3.91348e-05	119.699	3.99066e-05	120.161	4.14937e-05	119.61	4.18677e-05	119.43	4.24366e-05
																	37	135	3.33657e-09		119.813	3.76662e-05	119.902	3.87299e-05	120.075	3.91385e-05	119.827	3.99229e-05	120.29	4.14916e-05	119.738	4.18358e-05	119.558	4.24384e-05
																	36	135	3.4656e-09		119.942	3.76386e-05	120.031	3.87377e-05	120.204	3.91472e-05	119.956	3.99239e-05	120.418	4.14794e-05	119.867	4.18236e-05	119.687	4.24317e-05
																	35	135	3.80881e-09		120.07	3.7649e-05	120.16	3.87277e-05	120.332	3.91336e-05	120.085	3.98992e-05	120.547	4.14473e-05	119.996	4.18179e-05	119.816	4.24166e-05
																	34	135	4.79075e-09		120.199	3.76332e-05	120.288	3.86981e-05	120.461	3.91284e-05	120.213	3.98664e-05	120.676	4.14542e-05	120.124	4.1794e-05	119.944	4.24171e-05
																	33	135	1.29148e-08		120.327	3.76051e-05	120.417	3.8668e-05	120.59	3.90841e-05	120.342	3.9853e-05	120.804	4.14568e-05	120.253	4.18002e-05	120.073	4.23919e-05
																	32	135	2.46089e-08		120.456	3.7575e-05	120.546	3.86771e-05	120.718	3.90596e-05	120.471	3.98566e-05	120.933	4.14566e-05	120.382	4.18391e-05	120.202	4.24089e-05
																	31	135	4.62735e-08		120.585	3.75564e-05	120.674	3.86449e-05	120.847	3.90715e-05	120.599	3.98392e-05	121.061	4.14087e-05	120.51	4.17872e-05	120.33	4.23526e-05
																	30	135	1.55938e-07		120.713	3.75585e-05	120.803	3.86588e-05	120.976	3.90114e-05	120.728	3.98179e-05	121.19	4.14117e-05	120.639	4.17594e-05	120.459	4.23797e-05
																	29	135	2.5597e-07		120.842	3.75475e-05	120.932	3.86379e-05	121.104	3.9005e-05	120.857	3.98097e-05	121.319	4.13811e-05	120.768	4.17422e-05	120.587	4.23492e-05
																	28	135	4.02846e-07		120.971	3.75057e-05	121.06	3.86132e-05	121.233	3.8991e-05	120.985	3.98095e-05	121.447	4.13716e-05	120.896	4.17356e-05	120.716	4.23574e-05
																	27	135	8.59515e-07		121.099	3.74975e-05	121.189	3.85961e-05	121.362	3.89949e-05	121.114	3.97766e-05	121.576	4.13716e-05	121.025	4.17173e-05	120.845	4.23159e-05
																	26	135	1.2121e-06		121.228	3.75054e-05	121.317	3.86217e-05	121.49	3.89946e-05	121.242	3.97706e-05	121.705	4.13891e-05	121.153	4.17233e-05	120.973	4.2323e-05
																	25	135	1.64121e-06		121.357	3.75054e-05	121.446	3.85854e-05	121.619	3.89753e-05	121.371	3.97618e-05	121.833	4.13632e-05	121.282	4.16969e-05	121.102	4.23108e-05
																	24	135	2.17591e-06		121.485	3.74901e-05	121.575	3.85823e-05	121.747	3.8945e-05	121.5	3.9737e-05	121.962	4.13309e-05	121.411	4.1679e-05	121.231	4.2338e-05
																	23	135	2.81779e-06		121.614	3.74749e-05	121.703	3.85619e-05	121.876	3.8972e-05	121.628	3.97184e-05	122.091	4.13243e-05	121.539	4.16826e-05	121.541	4.22508e-05
																	22	135	3.44744e-06		121.742	3.74654e-05	121.832	3.85638e-05	122.005	3.89346e-05	121.757	3.97054e-05	122.219	4.13031e-05	121.668	4.16717e-05	121.669	4.22239e-05
																	21	135	4.28004e-06		121.871	3.74569e-05	121.961	3.85251e-05	122.133	3.89046e-05	121.886	3.97123e-05	122.348	4.13018e-05	121.797	4.16558e-05	121.798	4.22083e-05
																	20	135	5.97544e-06		122	3.74395e-05	122.089	3.8515e-05	122.262	3.89024e-05	122.014	3.96989e-05	122.476	4.12945e-05	121.925	4.16864e-05	121.926	4.22385e-05
																	19	135	7.16285e-06		122.128	3.74243e-05	122.218	3.85058e-05	122.391	3.88645e-05	122.143	3.96946e-05	122.605	4.12837e-05	122.054	4.16881e-05	122.055	4.22612e-05
																	18	135	8.40607e-06		122.257	3.74195e-05	122.347	3.85003e-05	122.519	3.88861e-05	122.271	3.97116e-05	122.734	4.12884e-05	122.183	4.16515e-05	122.184	4.22519e-05
																	17	135	9.7648e-06		122.386	3.7388e-05	122.475	3.84934e-05	122.648	3.88621e-05	122.4	3.96952e-05	122.862	4.12838e-05	122.311	4.16354e-05	122.312	4.22266e-05
																	16	135	1.12538e-05		122.514	3.73794e-05	122.604	3.84937e-05	122.777	3.88588e-05	122.529	3.97044e-05	122.991	4.1273e-05	122.44	4.16266e-05	122.441	4.2188e-05
																	15	135	1.28146e-05		122.643	3.7382e-05	122.732	3.84844e-05	122.905	3.88548e-05	122.657	3.96869e-05	123.12	4.12496e-05	122.569	4.1613e-05	122.57	4.21916e-05
																	14	135	1.44905e-05		122.771	3.7366e-05	122.861	3.84611e-05	123.034	3.88465e-05	122.786	3.96708e-05	123.248	4.12345e-05	122.697	4.16382e-05	122.698	4.2197e-05
																	13	135	1.61938e-05		122.9	3.73644e-05	122.99	3.84361e-05	123.162	3.88167e-05	122.915	3.96518e-05	123.377	4.12516e-05	122.826	4.16364e-05	122.827	4.21515e-05
																	12	135	1.78793e-05		123.029	3.73704e-05	123.118	3.8422e-05	123.291	3.88067e-05	123.043	3.96415e-05	123.506	4.12643e-05	122.954	4.16387e-05	122.956	4.2174e-05
																	11	135	1.94593e-05		123.157	3.73593e-05	123.247	3.83965e-05	123.42	3.87951e-05	123.172	3.96119e-05	123.634	4.12185e-05	123.083	4.16137e-05	123.084	4.21734e-05
																	10	135	2.10627e-05		123.286	3.7336e-05	123.376	3.83931e-05	123.548	3.87708e-05	123.301	3.95743e-05	123.763	4.12027e-05	123.212	4.16051e-05	123.213	4.21494e-05
																	9	135	2.27237e-05		123.415	3.73369e-05	123.504	3.84377e-05	123.677	3.87577e-05	123.429	3.95613e-05	123.891	4.11753e-05	123.34	4.16112e-05	123.341	4.21307e-05
																	8	135	2.44107e-05		123.543	3.73051e-05	123.633	3.8442e-05	123.806	3.8736e-05	123.558	3.9558e-05	124.02	4.11902e-05	123.469	4.1587e-05	123.47	4.21119e-05
																	7	135	2.58391e-05		123.672	3.73012e-05	123.762	3.83387e-05	123.934	3.8717e-05	123.686	3.95586e-05	124.149	4.11867e-05	123.598	4.15704e-05	123.599	4.21068e-05
																	6	135	2.68362e-05		123.8	3.72934e-05	123.89	3.83349e-05	124.063	3.87247e-05	123.815	3.95369e-05	124.277	4.11652e-05	123.726	4.15585e-05	123.727	4.21104e-05
																	5	135	2.86348e-05		123.929	3.72873e-05	124.019	3.83844e-05	124.192	3.87037e-05	123.944	3.95291e-05	124.406	4.11695e-05	123.855	4.15552e-05	123.856	4.21001e-05
																	4	135	3.02981e-05		124.058	3.72653e-05	124.147	3.83618e-05	124.32	3.86935e-05	124.072	3.95378e-05	124.535	4.11471e-05	123.984	4.15281e-05	123.985	4.20732e-05
																	3	135	3.17758e-05		124.186	3.72453e-05	124.276	3.83449e-05	124.449	3.86942e-05	124.201	3.95229e-05	124.663	4.1141e-05	124.112	4.15388e-05	124.113	4.2078e-05
																	2	135	3.26996e-05		124.315	3.72005e-05	124.405	3.83456e-05	124.577	3.86722e-05	124.33	3.95151e-05	124.792	4.11164e-05	124.241	4.15084e-05	124.242	4.20327e-05
																	1	135	3.40137e-05		124.444	3.71886e-05	124.533	3.82634e-05	124.706	3.86397e-05	124.458	3.94888e-05	124.921	4.11015e-05	124.369	4.14782e-05	124.37	4.20491e-05
																	0	135	3.49328e-05		124.572	3.71814e-05	124.662	3.82434e-05	124.835	3.86477e-05	124.587	3.9468e-05	125.049	4.10764e-05	124.498	4.14685e-05	124.499	4.20494e-05
																	-1	135	3.53542e-05		124.701	3.71825e-05	124.791	3.82476e-05	124.963	3.86131e-05	124.715	3.94332e-05	125.178	4.10819e-05	124.627	4.14648e-05	124.628	4.20405e-05
																	-2	135	3.60385e-05		124.829	3.7168e-05	124.919	3.82461e-05	125.092	3.86091e-05	124.844	3.9431e-05	125.307	4.10736e-05	124.755	4.14731e-05	124.756	4.20684e-05
																	-3	135	3.66097e-05		124.958	3.71727e-05	125.048	3.82559e-05	125.221	3.85879e-05	124.973	3.94218e-05	125.435	4.10694e-05	124.884	4.14518e-05	124.885	4.20325e-05
																	-4	135	3.71957e-05		125.087	3.7141e-05	125.177	3.8242e-05	125.349	3.85827e-05	125.101	3.94067e-05	125.564	4.10956e-05	125.013	4.14427e-05	125.014	4.20154e-05
																	-5	135	3.76222e-05		125.215	3.71255e-05	125.305	3.81919e-05	125.478	3.85575e-05	125.23	3.94088e-05	125.692	4.10633e-05	125.141	4.14409e-05	125.142	4.19932e-05
																	-6	135	3.8035e-05		125.344	3.71157e-05	125.434	3.81973e-05	125.606	3.85366e-05	125.359	3.94032e-05	125.821	4.10477e-05	125.27	4.14107e-05	125.271	4.19973e-05
																	-7	135	3.84669e-05		125.473	3.71056e-05	125.563	3.81861e-05	125.735	3.85129e-05	125.487	3.93706e-05	125.95	4.10662e-05	125.399	4.14274e-05	125.4	4.20105e-05
																	-8	135	3.90791e-05		125.601	3.71143e-05	125.691	3.81972e-05	125.864	3.85002e-05	125.616	3.93502e-05	126.078	4.10694e-05	125.527	4.14248e-05	125.528	4.19656e-05
																	-9	135	3.96928e-05		125.73	3.70954e-05	125.82	3.81697e-05	125.992	3.85055e-05	125.745	3.93697e-05	126.207	4.1039e-05	125.656	4.14117e-05	125.657	4.19727e-05
																	-10	135	4.01708e-05		125.859	3.70904e-05	125.948	3.8159e-05	126.121	3.84858e-05	125.873	3.93611e-05	126.336	4.10132e-05	125.785	4.14076e-05	125.785	4.19929e-05
																	-11	135	4.06489e-05		125.987	3.70498e-05	126.077	3.81366e-05	126.25	3.84978e-05	126.002	3.93404e-05	126.464	4.10398e-05	125.913	4.13566e-05	125.914	4.19451e-05
																	-12	135	4.13625e-05		126.116	3.70489e-05	126.206	3.81385e-05	126.378	3.84819e-05	126.13	3.9364e-05	126.593	4.09895e-05	126.042	4.13309e-05	126.043	4.1938e-05
																	-13	135	4.20304e-05		126.244	3.70419e-05	126.334	3.81106e-05	126.507	3.84758e-05	126.259	3.93524e-05	126.722	4.09617e-05	126.17	4.13528e-05	126.171	4.19342e-05
																	-14	135	4.29452e-05		126.373	3.70231e-05	126.463	3.81004e-05	126.636	3.84515e-05	126.388	3.93435e-05	126.85	4.0973e-05	126.299	4.13286e-05	126.3	4.19467e-05
																	-15	135	4.37486e-05		126.502	3.70146e-05	126.592	3.8073e-05	126.764	3.84764e-05	126.516	3.93212e-05	126.979	4.09567e-05	126.428	4.13193e-05	126.429	4.19072e-05
																	-16	135	4.46646e-05		126.63	3.70047e-05	126.72	3.80713e-05	126.893	3.8461e-05	126.645	3.93036e-05	127.108	4.09797e-05	126.556	4.13155e-05	126.557	4.1875e-05
																	-17	135	4.55523e-05		126.759	3.70011e-05	126.849	3.80447e-05	127.022	3.84045e-05	126.774	3.92981e-05	127.236	4.09873e-05	126.685	4.13298e-05	126.686	4.1885e-05
																	-18	135	4.64496e-05		126.887	3.69703e-05	126.978	3.80352e-05	127.15	3.83937e-05	126.902	3.9296e-05	127.365	4.0975e-05	126.814	4.13033e-05	126.814	4.18666e-05
																	-19	135	4.73306e-05		127.016	3.69628e-05	127.106	3.80446e-05	127.279	3.83727e-05	127.031	3.92696e-05	127.493	4.09781e-05	126.942	4.12816e-05	126.943	4.18751e-05
																	-20	135	4.8116e-05		127.145	3.69886e-05	127.235	3.80409e-05	127.407	3.83689e-05	127.16	3.92605e-05	127.622	4.09646e-05	127.071	4.12655e-05	127.072	4.18432e-05
																	-21	135	4.90761e-05		127.273	3.69712e-05	127.363	3.80268e-05	127.536	3.83643e-05	127.288	3.92753e-05	127.751	4.09289e-05	127.199	4.12523e-05	127.2	4.18409e-05
																	-22	135	4.99853e-05		127.402	3.6933e-05	127.492	3.79994e-05	127.665	3.8351e-05	127.417	3.92378e-05	127.879	4.09486e-05	127.328	4.12353e-05	127.329	4.18441e-05
																	-23	135	4.83608e-05		127.531	3.6902e-05	127.621	3.79929e-05	127.793	3.83528e-05	127.545	3.92144e-05	128.008	4.09223e-05	127.457	4.12427e-05	127.458	4.18298e-05
																	-24	135	4.99867e-05		127.659	3.69003e-05	127.749	3.8009e-05	127.922	3.833e-05	127.674	3.92274e-05	128.137	4.09258e-05	127.585	4.12523e-05	127.586	4.18399e-05
																	-25	135	5.13596e-05		127.788	3.68701e-05	127.878	3.79926e-05	128.051	3.83346e-05	127.803	3.92225e-05	128.265	4.09163e-05	127.714	4.123e-05	127.715	4.18357e-05
																	-26	135	5.26819e-05		127.917	3.68845e-05	128.007	3.79881e-05	128.179	3.83284e-05	127.931	3.92129e-05	128.394	4.09048e-05	127.843	4.12326e-05	127.843	4.18411e-05
																	-27	135	5.39655e-05		128.045	3.68663e-05	128.135	3.7965e-05	128.308	3.83356e-05	128.06	3.9176e-05	128.523	4.08625e-05	127.971	4.12148e-05	127.972	4.18263e-05
																	-28	135	5.5194e-05		128.174	3.68344e-05	128.264	3.79459e-05	128.437	3.83342e-05	128.189	3.91627e-05	128.651	4.08505e-05	128.1	4.11607e-05	128.101	4.18203e-05
																	-29	135	5.64647e-05		128.302	3.68427e-05	128.393	3.79378e-05	128.565	3.83172e-05	128.317	3.91515e-05	128.78	4.08595e-05	128.229	4.11805e-05	128.229	4.18053e-05
																	-30	135	5.76661e-05		128.431	3.68267e-05	128.521	3.79225e-05	128.694	3.83222e-05	128.446	3.91348e-05	128.909	4.0863e-05	128.357	4.11675e-05	128.358	4.17839e-05
																	-31	135	5.88769e-05		128.56	3.68014e-05	128.65	3.79077e-05	128.823	3.82873e-05	128.574	3.91303e-05	129.037	4.08272e-05	128.486	4.11679e-05	128.487	4.17809e-05
																	-32	135	6.01508e-05		128.688	3.68003e-05	128.779	3.78956e-05	128.951	3.83063e-05	128.703	3.91265e-05	129.166	4.08608e-05	128.615	4.11726e-05	128.615	4.17772e-05
																	-33	135	6.13076e-05		128.817	3.68199e-05	128.907	3.78886e-05	129.08	3.83072e-05	128.832	3.91375e-05	129.294	4.08181e-05	128.743	4.11714e-05	128.744	4.17822e-05
																	-34	135	6.24832e-05		128.946	3.68003e-05	129.036	3.78705e-05	129.208	3.82839e-05	128.96	3.91189e-05	129.423	4.08183e-05	128.872	4.11363e-05	128.872	4.1772e-05
																	-35	135	6.34699e-05		129.074	3.67692e-05	129.164	3.7879e-05	129.337	3.82654e-05	129.089	3.91184e-05	129.552	4.08409e-05	129	4.11251e-05	129.001	4.17841e-05
																	-36	135	6.45072e-05		129.203	3.67966e-05	129.293	3.78419e-05	129.466	3.82708e-05	129.218	3.91051e-05	129.68	4.08251e-05	129.129	4.11177e-05	129.13	4.17798e-05
																	-37	135	6.55799e-05		129.331	3.6753e-05	129.422	3.78493e-05	129.594	3.82641e-05	129.346	3.9087e-05	129.981	4.07914e-05	129.258	4.1095e-05	129.258	4.17578e-05
																	-38	135	6.67072e-05		129.46	3.6734e-05	129.55	3.7836e-05	129.723	3.825e-05	129.475	3.90746e-05	130.11	4.07908e-05	129.386	4.10862e-05	129.387	4.17707e-05
																	-39	135	6.77666e-05		129.589	3.67044e-05	129.679	3.78115e-05	129.852	3.82216e-05	129.604	3.90729e-05	130.238	4.07502e-05	129.515	4.10919e-05	129.516	4.17441e-05
																	-40	135	6.88573e-05		129.717	3.67149e-05	129.808	3.78153e-05	129.98	3.8247e-05	129.732	3.90342e-05	130.367	4.07535e-05	129.644	4.10602e-05	129.644	4.17137e-05
																	-41	135	6.99957e-05		129.846	3.6702e-05	129.936	3.77917e-05	130.109	3.82082e-05	129.861	3.90376e-05	130.496	4.07303e-05	129.772	4.10548e-05	129.773	4.17332e-05
																	-42	135	7.1084e-05		129.975	3.67001e-05	130.065	3.77857e-05	130.238	3.81907e-05	129.989	3.90138e-05	130.624	4.07004e-05	129.901	4.10486e-05	129.901	4.1709e-05
																	-43	135	7.21618e-05		130.103	3.66634e-05	130.194	3.77799e-05	130.366	3.81851e-05	130.118	3.90072e-05	130.753	4.06971e-05	130.03	4.10679e-05	130.03	4.16927e-05
																	-44	135	7.32493e-05		130.232	3.66642e-05	130.322	3.77404e-05	130.495	3.81668e-05	130.247	3.89761e-05	130.882	4.07163e-05	130.158	4.10674e-05	130.159	4.16934e-05
																	-45	135	7.42951e-05		130.36	3.66671e-05	130.451	3.7716e-05	130.623	3.81553e-05	130.375	3.89782e-05	131.01	4.07093e-05	130.287	4.1062e-05	130.287	4.17269e-05
																	-46	135	7.53495e-05		130.489	3.66757e-05	130.58	3.77168e-05	130.752	3.81401e-05	130.504	3.89823e-05	131.139	4.07021e-05	130.415	4.10489e-05	130.416	4.17084e-05
																	-47	135	7.6397e-05		130.618	3.66526e-05	130.708	3.77089e-05	130.881	3.81178e-05	130.633	3.8951e-05	131.268	4.06993e-05	130.544	4.10308e-05	130.545	4.16745e-05
																	-48	135	7.73458e-05		130.746	3.66345e-05	130.837	3.76705e-05	131.009	3.81031e-05	130.761	3.8943e-05	131.396	4.06987e-05	130.673	4.1034e-05	130.673	4.16555e-05
																	-49	135	7.84173e-05		130.875	3.66216e-05	130.965	3.76656e-05	131.138	3.81255e-05	130.89	3.89377e-05	131.525	4.06478e-05	130.801	4.10079e-05	130.802	4.1643e-05
																	-50	135	7.94186e-05		131.004	3.65982e-05	131.094	3.76721e-05	131.267	3.8089e-05	131.018	3.89474e-05	131.653	4.06542e-05	130.93	4.10088e-05	130.93	4.16446e-05
																	50	150	3.74289e-09		131.132	3.66028e-05	131.223	3.76396e-05	131.395	3.80647e-05	131.147	3.89183e-05	131.782	4.06361e-05	131.059	4.09987e-05	131.059	4.16168e-05
																	49	150	3.7032e-09		131.261	3.65636e-05	131.351	3.76219e-05	131.524	3.81036e-05	131.276	3.89212e-05	131.911	4.06087e-05	131.187	4.10165e-05	131.188	4.16274e-05
																	48	150	3.68164e-09		131.389	3.65756e-05	131.48	3.76066e-05	131.652	3.80744e-05	131.404	3.88945e-05	132.039	4.06078e-05	131.316	4.09937e-05	131.316	4.16126e-05
																	47	150	3.6597e-09		131.518	3.65391e-05	131.609	3.7597e-05	131.781	3.80723e-05	131.533	3.89215e-05	132.168	4.0608e-05	131.444	4.09493e-05	131.445	4.16103e-05
																	46	150	3.60465e-09		131.647	3.65317e-05	131.737	3.75752e-05	131.91	3.80633e-05	131.662	3.88942e-05	132.297	4.06038e-05	131.573	4.09699e-05	131.574	4.15783e-05
																	45	150	3.56775e-09		131.775	3.65529e-05	131.866	3.75678e-05	132.038	3.80512e-05	131.79	3.88867e-05	132.425	4.06061e-05	131.702	4.09284e-05	131.702	4.15728e-05
																	44	150	3.54724e-09		131.904	3.654e-05	131.995	3.75754e-05	132.167	3.80369e-05	131.919	3.88764e-05	132.554	4.05864e-05	131.83	4.0949e-05	131.831	4.15532e-05
																	43	150	3.51503e-09		132.033	3.64951e-05	132.123	3.75394e-05	132.296	3.80134e-05	132.048	3.88654e-05	132.683	4.05479e-05	131.959	4.09163e-05	131.959	4.15111e-05
																	42	150	3.47863e-09		132.161	3.64622e-05	132.252	3.75464e-05	132.424	3.80093e-05	132.176	3.88614e-05	132.811	4.05394e-05	132.088	4.09197e-05	132.088	4.15395e-05
																	41	150	3.46389e-09		132.29	3.64413e-05	132.381	3.75303e-05	132.553	3.79999e-05	132.305	3.88466e-05	132.94	4.05365e-05	132.216	4.09212e-05	132.217	4.154e-05
																	40	150	3.48684e-09		132.418	3.64432e-05	132.509	3.75222e-05	132.682	3.79939e-05	132.434	3.88336e-05	133.068	4.05132e-05	132.345	4.09102e-05	132.345	4.15262e-05
																	39	150	3.58593e-09		132.547	3.64371e-05	132.638	3.75139e-05	132.81	3.79853e-05	132.562	3.88375e-05	133.197	4.0506e-05	132.474	4.08978e-05	132.474	4.14912e-05
																	38	150	4.03837e-09		132.676	3.6436e-05	132.766	3.75009e-05	132.939	3.79876e-05	132.691	3.88358e-05	133.326	4.04777e-05	132.602	4.09062e-05	132.603	4.15244e-05
																	37	150	9.76804e-09		132.804	3.64052e-05	132.895	3.74904e-05	133.067	3.79752e-05	132.819	3.88277e-05	133.454	4.048e-05	132.731	4.08726e-05	132.731	4.15297e-05
																	36	150	1.83522e-08		132.933	3.64131e-05	133.024	3.74729e-05	133.196	3.79582e-05	132.948	3.88017e-05	133.583	4.04526e-05	132.859	4.08783e-05	132.86	4.14885e-05
																	35	150	3.57788e-08		133.062	3.63926e-05	133.152	3.74813e-05	133.325	3.79483e-05	133.077	3.87797e-05	133.712	4.04431e-05	132.988	4.08636e-05	132.989	4.15071e-05
																	34	150	1.41402e-07		133.19	3.63615e-05	133.281	3.74686e-05	133.453	3.79361e-05	133.205	3.87804e-05	133.84	4.04296e-05	133.117	4.08591e-05	133.117	4.14865e-05
																	33	150	2.40756e-07		133.319	3.63483e-05	133.41	3.74655e-05	133.582	3.79195e-05	133.334	3.87534e-05	133.969	4.04198e-05	133.245	4.08355e-05	133.246	4.14749e-05
																	32	150	3.91028e-07		133.447	3.63328e-05	133.538	3.74245e-05	133.711	3.79039e-05	133.463	3.87572e-05	134.098	4.04156e-05	133.374	4.081e-05	133.374	4.14832e-05
																	31	150	9.12413e-07		133.576	3.63129e-05	133.667	3.74308e-05	133.839	3.78776e-05	133.591	3.87475e-05	134.226	4.0423e-05	133.503	4.07939e-05	133.503	4.14603e-05
																	30	150	1.29451e-06		133.705	3.62907e-05	133.796	3.7396e-05	133.968	3.79023e-05	133.72	3.87332e-05	134.355	4.03901e-05	133.631	4.07795e-05	133.632	4.14604e-05
																	29	150	1.78532e-06		133.833	3.63097e-05	133.924	3.73941e-05	134.097	3.78874e-05	133.848	3.87467e-05	134.484	4.03931e-05	133.76	4.08091e-05	133.76	4.14519e-05
																	28	150	2.38861e-06		133.962	3.62952e-05	134.053	3.73832e-05	134.225	3.78798e-05	133.977	3.87138e-05	134.612	4.03792e-05	133.888	4.07571e-05	133.889	4.14268e-05
																	27	150	3.12529e-06		134.091	3.62823e-05	134.181	3.73631e-05	134.354	3.78828e-05	134.106	3.87197e-05	134.741	4.03697e-05	134.017	4.07883e-05	134.017	4.14123e-05
																	26	150	3.88215e-06		134.219	3.62555e-05	134.31	3.73793e-05	134.483	3.78535e-05	134.234	3.86872e-05	134.87	4.03232e-05	134.146	4.07773e-05	134.146	4.143e-05
																	25	150	4.86908e-06		134.348	3.62624e-05	134.439	3.73856e-05	134.611	3.78315e-05	134.363	3.87167e-05	134.998	4.03116e-05	134.274	4.07764e-05	134.275	4.1422e-05
																	24	150	7.01182e-06		134.476	3.62568e-05	134.567	3.73704e-05	134.74	3.7807e-05	134.492	3.86881e-05	135.127	4.03052e-05	134.403	4.07861e-05	134.403	4.14351e-05
																	23	150	8.38036e-06		134.605	3.62463e-05	134.696	3.73371e-05	134.868	3.78098e-05	134.62	3.86548e-05	135.255	4.031e-05	134.532	4.07761e-05	134.532	4.14038e-05
																	22	150	9.88396e-06		134.734	3.62548e-05	134.825	3.73443e-05	134.997	3.78256e-05	134.749	3.86528e-05	135.384	4.03127e-05	134.66	4.07803e-05	134.661	4.1397e-05
																	21	150	1.1485e-05		134.862	3.62341e-05	134.953	3.73212e-05	135.126	3.77762e-05	134.878	3.86324e-05	135.513	4.03143e-05	134.789	4.07409e-05	134.789	4.13852e-05
																	20	150	1.31844e-05		134.991	3.62317e-05	135.082	3.73165e-05	135.254	3.77491e-05	135.006	3.86388e-05	135.641	4.03138e-05	134.917	4.07489e-05	134.918	4.1385e-05
																	19	150	1.50071e-05		135.12	3.62174e-05	135.211	3.72864e-05	135.383	3.77485e-05	135.135	3.86331e-05	135.77	4.02663e-05	135.046	4.07743e-05	135.046	4.13674e-05
																	18	150	1.68933e-05		135.248	3.62003e-05	135.339	3.72769e-05	135.512	3.77522e-05	135.263	3.86225e-05	135.899	4.02617e-05	135.175	4.07447e-05	135.175	4.13594e-05
																	17	150	1.88017e-05		135.377	3.61822e-05	135.468	3.72631e-05	135.64	3.77587e-05	135.392	3.86161e-05	136.027	4.023e-05	135.303	4.07218e-05	135.304	4.13482e-05
																	16	150	2.07118e-05		135.505	3.61811e-05	135.597	3.7273e-05	135.769	3.77477e-05	135.521	3.85956e-05	136.156	4.02477e-05	135.432	4.07019e-05	135.432	4.13206e-05
																	15	150	2.25311e-05		135.634	3.61617e-05	135.725	3.72699e-05	135.898	3.77505e-05	135.649	3.86125e-05	136.285	4.0244e-05	135.561	4.06998e-05	135.561	4.13321e-05
																	14	150	2.43896e-05		135.763	3.61773e-05	135.854	3.72643e-05	136.026	3.77686e-05	135.778	3.8608e-05	136.413	4.02083e-05	135.689	4.06802e-05	135.69	4.13308e-05
																	13	150	2.62399e-05		135.891	3.61493e-05	135.982	3.72666e-05	136.155	3.77155e-05	135.907	3.85939e-05	136.542	4.02207e-05	135.818	4.07087e-05	135.818	4.13493e-05
																	12	150	2.80399e-05		136.02	3.61344e-05	136.111	3.72339e-05	136.283	3.77055e-05	136.035	3.85901e-05	136.671	4.01989e-05	135.946	4.07042e-05	135.947	4.13258e-05
																	11	150	2.98375e-05		136.149	3.61271e-05	136.24	3.72276e-05	136.412	3.7695e-05	136.164	3.85716e-05	136.799	4.01911e-05	136.075	4.0699e-05	136.075	4.13026e-05
																	10	150	3.14587e-05		136.277	3.6092e-05	136.368	3.72011e-05	136.541	3.77145e-05	136.292	3.85611e-05	136.928	4.01576e-05	136.204	4.0668e-05	136.204	4.13121e-05
																	9	150	3.26985e-05		136.406	3.60758e-05	136.497	3.71912e-05	136.669	3.76967e-05	136.421	3.85417e-05	137.057	4.01785e-05	136.332	4.06717e-05	136.333	4.12766e-05
																	8	150	3.37549e-05		136.534	3.60896e-05	136.626	3.71915e-05	136.798	3.76298e-05	136.55	3.85438e-05	137.185	4.01867e-05	136.461	4.0673e-05	136.461	4.12759e-05
																	7	150	3.53887e-05		136.663	3.60706e-05	136.754	3.71788e-05	136.927	3.76562e-05	136.678	3.85532e-05	137.314	4.02043e-05	136.59	4.0654e-05	136.59	4.12642e-05
																	6	150	3.66841e-05		136.792	3.60747e-05	136.883	3.71567e-05	137.055	3.76355e-05	136.807	3.85374e-05	137.442	4.01872e-05	136.718	4.06527e-05	136.718	4.12879e-05
																	5	150	3.76413e-05		136.92	3.60717e-05	137.012	3.71276e-05	137.184	3.76161e-05	136.936	3.85354e-05	137.571	4.01822e-05	136.847	4.06363e-05	136.847	4.12695e-05
																	4	150	3.86488e-05		137.049	3.60749e-05	137.14	3.71322e-05	137.312	3.76092e-05	137.064	3.84817e-05	137.7	4.01804e-05	136.976	4.0645e-05	136.976	4.12671e-05
																	3	150	3.91615e-05		137.178	3.6053e-05	137.269	3.71323e-05	137.441	3.75916e-05	137.193	3.84885e-05	137.828	4.01487e-05	137.104	4.06164e-05	137.104	4.12684e-05
																	2	150	3.97488e-05		137.306	3.60472e-05	137.398	3.71129e-05	137.57	3.75776e-05	137.321	3.84786e-05	137.957	4.01364e-05	137.233	4.06048e-05	137.233	4.12469e-05
																	1	150	4.01248e-05		137.435	3.60529e-05	137.526	3.71111e-05	137.698	3.7546e-05	137.45	3.84992e-05	138.086	4.01362e-05	137.361	4.06229e-05	137.362	4.12179e-05
																	0	150	4.04947e-05		137.563	3.60236e-05	137.655	3.70878e-05	137.827	3.75522e-05	137.579	3.84865e-05	138.214	4.01293e-05	137.49	4.06329e-05	137.49	4.12344e-05
																	-1	150	4.0828e-05		137.692	3.59928e-05	137.783	3.70887e-05	137.956	3.75664e-05	137.707	3.84358e-05	138.343	4.00631e-05	137.619	4.06263e-05	137.619	4.12378e-05
																	-2	150	4.09191e-05		137.821	3.59961e-05	137.912	3.70518e-05	138.084	3.75442e-05	137.836	3.84265e-05	138.472	4.00812e-05	137.747	4.05866e-05	137.747	4.12357e-05
																	-3	150	4.11889e-05		137.949	3.59886e-05	138.041	3.70156e-05	138.213	3.75523e-05	137.965	3.84145e-05	138.6	4.01067e-05	137.876	4.05783e-05	137.876	4.12292e-05
																	-4	150	4.1599e-05		138.078	3.59792e-05	138.169	3.70345e-05	138.342	3.75436e-05	138.093	3.83831e-05	138.729	4.00793e-05	138.005	4.0555e-05	138.005	4.1209e-05
																	-5	150	4.22211e-05		138.207	3.59685e-05	138.298	3.70096e-05	138.47	3.75347e-05	138.222	3.83732e-05	138.857	4.00658e-05	138.133	4.05632e-05	138.133	4.12033e-05
																	-6	150	4.28228e-05		138.335	3.59567e-05	138.427	3.70172e-05	138.599	3.75354e-05	138.351	3.83869e-05	138.986	4.00723e-05	138.262	4.05476e-05	138.262	4.11924e-05
																	-7	150	4.33133e-05		138.464	3.59463e-05	138.555	3.69886e-05	138.728	3.75129e-05	138.479	3.83628e-05	139.115	4.00046e-05	138.39	4.05351e-05	138.391	4.11983e-05
																	-8	150	4.38695e-05		138.592	3.59233e-05	138.684	3.7008e-05	138.856	3.74889e-05	138.608	3.83711e-05	139.243	4.00065e-05	138.519	4.05246e-05	138.519	4.119e-05
																	-9	150	4.43446e-05		138.721	3.59228e-05	138.813	3.69781e-05	138.985	3.74708e-05	138.736	3.83817e-05	139.372	4.00104e-05	138.648	4.05137e-05	138.648	4.11864e-05
																	-10	150	4.49818e-05		138.85	3.59096e-05	138.941	3.69698e-05	139.113	3.74845e-05	138.865	3.83709e-05	139.501	4.00172e-05	138.776	4.05014e-05	138.776	4.11807e-05
																	-11	150	4.55366e-05		138.978	3.58735e-05	139.07	3.6973e-05	139.242	3.74582e-05	138.994	3.83398e-05	139.783	3.9942e-05	138.905	4.05012e-05	138.905	4.11575e-05
																	-12	150	4.61945e-05		139.107	3.58892e-05	139.199	3.6965e-05	139.371	3.74331e-05	139.122	3.83496e-05	139.912	3.99262e-05	139.034	4.05001e-05	139.034	4.11709e-05
																	-13	150	4.69422e-05		139.236	3.58977e-05	139.327	3.69397e-05	139.499	3.74323e-05	139.251	3.83306e-05	140.04	3.99521e-05	139.162	4.04806e-05	139.162	4.11486e-05
																	-14	150	4.76621e-05		139.364	3.586e-05	139.456	3.69585e-05	139.628	3.74275e-05	139.38	3.83117e-05	140.169	3.99386e-05	139.291	4.04646e-05	139.291	4.1157e-05
																	-15	150	4.815e-05		139.493	3.58434e-05	139.584	3.69469e-05	139.757	3.74493e-05	139.508	3.82956e-05	140.298	3.99245e-05	139.42	4.04699e-05	139.419	4.11511e-05
																	-16	150	4.87197e-05		139.621	3.58604e-05	139.713	3.69311e-05	139.885	3.74227e-05	139.637	3.83016e-05	140.426	3.99042e-05	139.548	4.04256e-05	139.548	4.11154e-05
																	-17	150	4.95057e-05		139.75	3.58259e-05	139.842	3.69643e-05	140.014	3.73988e-05	139.765	3.83072e-05	140.555	3.9887e-05	139.677	4.04302e-05	139.677	4.10974e-05
																	-18	150	4.76996e-05		139.879	3.57918e-05	139.97	3.69269e-05	140.143	3.73924e-05	139.894	3.82967e-05	140.683	3.98901e-05	139.806	4.04315e-05	139.805	4.10969e-05
																	-19	150	4.93031e-05		140.007	3.58061e-05	140.099	3.69317e-05	140.271	3.73906e-05	140.023	3.8298e-05	140.812	3.98866e-05	139.934	4.04237e-05	139.934	4.10954e-05
																	-20	150	5.06123e-05		140.136	3.57984e-05	140.228	3.69305e-05	140.4	3.73654e-05	140.151	3.82752e-05	140.941	3.98706e-05	140.063	4.04159e-05	140.063	4.10879e-05
																	-21	150	5.16636e-05		140.265	3.57899e-05	140.356	3.69085e-05	140.528	3.73482e-05	140.28	3.82764e-05	141.069	3.98707e-05	140.191	4.04174e-05	140.191	4.10607e-05
																	-22	150	5.27859e-05		140.393	3.57815e-05	140.485	3.69074e-05	140.657	3.73326e-05	140.409	3.82612e-05	141.198	3.98489e-05	140.32	4.04164e-05	140.32	4.10628e-05
																	-23	150	5.3958e-05		140.522	3.5796e-05	140.614	3.68965e-05	140.786	3.73572e-05	140.537	3.82588e-05	141.327	3.98359e-05	140.449	4.04109e-05	140.448	4.10546e-05
																	-24	150	5.5028e-05		140.65	3.57754e-05	140.742	3.68826e-05	140.914	3.72969e-05	140.666	3.82483e-05	141.455	3.98448e-05	140.577	4.04025e-05	140.577	4.10539e-05
																	-25	150	5.60849e-05		140.779	3.57343e-05	140.871	3.6881e-05	141.043	3.73093e-05	140.794	3.82518e-05	141.584	3.98551e-05	140.706	4.04116e-05	140.706	4.10624e-05
																	-26	150	5.71567e-05		140.908	3.57535e-05	141	3.68746e-05	141.172	3.73145e-05	140.923	3.82226e-05	141.713	3.98385e-05	140.835	4.03812e-05	140.834	4.10231e-05
																	-27	150	5.81817e-05		141.036	3.57338e-05	141.128	3.68595e-05	141.3	3.73226e-05	141.052	3.82209e-05	141.841	3.98214e-05	140.963	4.03834e-05	140.963	4.10249e-05
																	-28	150	5.93132e-05		141.165	3.57223e-05	141.257	3.68436e-05	141.429	3.72894e-05	141.18	3.821e-05	141.97	3.98262e-05	141.092	4.03601e-05	141.091	4.10442e-05
																	-29	150	6.03607e-05		141.294	3.57077e-05	141.385	3.68352e-05	141.558	3.7297e-05	141.309	3.81913e-05	142.099	3.97842e-05	141.221	4.03593e-05	141.22	4.09867e-05
																	-30	150	6.1429e-05		141.422	3.57096e-05	141.514	3.68171e-05	141.686	3.72948e-05	141.438	3.81771e-05	142.227	3.9768e-05	141.349	4.03692e-05	141.349	4.10033e-05
																	-31	150	6.24475e-05		141.551	3.5703e-05	141.643	3.68142e-05	141.815	3.72911e-05	141.566	3.8148e-05	142.356	3.97524e-05	141.478	4.03559e-05	141.477	4.09971e-05
																	-32	150	6.35224e-05		141.679	3.56887e-05	141.771	3.68046e-05	141.944	3.72632e-05	141.695	3.81641e-05	142.485	3.97686e-05	141.607	4.0314e-05	141.606	4.10249e-05
																	-33	150	6.44817e-05		141.808	3.5697e-05	141.9	3.68062e-05	142.072	3.72692e-05	141.823	3.81534e-05	142.613	3.97727e-05	141.735	4.03216e-05	141.735	4.09875e-05
																	-34	150	6.53914e-05		141.937	3.56981e-05	142.029	3.67811e-05	142.201	3.72478e-05	141.952	3.81284e-05	142.742	3.9768e-05	141.864	4.03355e-05	141.863	4.10077e-05
																	-35	150	6.63734e-05		142.065	3.56808e-05	142.157	3.6759e-05	142.329	3.72458e-05	142.081	3.80973e-05	142.87	3.9764e-05	141.992	4.03163e-05	141.992	4.09929e-05
																	-36	150	6.73143e-05		142.194	3.56617e-05	142.286	3.67577e-05	142.458	3.72793e-05	142.209	3.81e-05	142.999	3.97604e-05	142.121	4.03214e-05	142.12	4.09752e-05
																	-37	150	6.82857e-05		142.323	3.56586e-05	142.415	3.67344e-05	142.587	3.72681e-05	142.338	3.80706e-05	143.128	3.97256e-05	142.25	4.0305e-05	142.249	4.09975e-05
																	-38	150	6.92564e-05		142.451	3.56549e-05	142.543	3.67232e-05	142.715	3.72411e-05	142.467	3.80922e-05	143.256	3.97398e-05	142.378	4.02989e-05	142.378	4.09621e-05
																	-39	150	7.0305e-05		142.58	3.56317e-05	142.672	3.67183e-05	142.844	3.7215e-05	142.595	3.80817e-05	143.385	3.97131e-05	142.507	4.02988e-05	142.506	4.09445e-05
																	-40	150	7.12314e-05		142.709	3.56292e-05	142.8	3.66929e-05	142.973	3.71972e-05	142.724	3.80797e-05	143.514	3.97014e-05	142.636	4.02599e-05	142.635	4.09345e-05
																	-41	150	7.21978e-05		142.837	3.56159e-05	142.929	3.67143e-05	143.101	3.71994e-05	142.852	3.80426e-05	143.642	3.96866e-05	142.764	4.02652e-05	142.764	4.09108e-05
																	-42	150	7.31881e-05		142.966	3.56208e-05	143.058	3.67037e-05	143.23	3.71726e-05	142.981	3.80412e-05	143.771	3.96796e-05	142.893	4.02543e-05	142.892	4.09044e-05
																	-43	150	7.41781e-05		143.094	3.56063e-05	143.186	3.66822e-05	143.358	3.71642e-05	143.11	3.80376e-05	143.9	3.96662e-05	143.022	4.02366e-05	143.021	4.08931e-05
																	-44	150	7.51033e-05		143.223	3.55821e-05	143.315	3.668e-05	143.487	3.71686e-05	143.238	3.80156e-05	144.028	3.9666e-05	143.15	4.02479e-05	143.149	4.09176e-05
																	-45	150	7.60523e-05		143.352	3.55667e-05	143.444	3.66642e-05	143.616	3.71617e-05	143.367	3.80091e-05	144.157	3.96452e-05	143.279	4.02311e-05	143.278	4.09042e-05
																	-46	150	7.7068e-05		143.48	3.55806e-05	143.572	3.66651e-05	143.744	3.7155e-05	143.496	3.79892e-05	144.285	3.96482e-05	143.407	4.02311e-05	143.407	4.09158e-05
																	-47	150	7.80007e-05		143.609	3.55642e-05	143.701	3.66531e-05	143.873	3.71438e-05	143.624	3.79908e-05	144.414	3.96399e-05	143.536	4.02271e-05	143.535	4.0886e-05
																	-48	150	7.89089e-05		143.738	3.55587e-05	143.83	3.66466e-05	144.002	3.71468e-05	143.753	3.79863e-05	144.724	3.95889e-05	143.665	4.0236e-05	143.664	4.08562e-05
																	-49	150	7.98857e-05		143.866	3.55703e-05	143.958	3.66338e-05	144.13	3.71324e-05	143.882	3.79957e-05	144.853	3.96206e-05	143.793	4.02086e-05	143.792	4.08351e-05
																	-50	150	8.08111e-05		143.995	3.55539e-05	144.087	3.66244e-05	144.259	3.71189e-05	144.01	3.79743e-05	144.981	3.95791e-05	143.922	4.01901e-05	143.921	4.08501e-05
																	50	165	4.05599e-09		144.123	3.55405e-05	144.216	3.66177e-05	144.388	3.70814e-05	144.139	3.79587e-05	145.11	3.95758e-05	144.051	4.01994e-05	144.05	4.08468e-05
																	49	165	4.02164e-09		144.252	3.5529e-05	144.344	3.66067e-05	144.516	3.70659e-05	144.267	3.79633e-05	145.239	3.95848e-05	144.179	4.01816e-05	144.178	4.08711e-05
																	48	165	3.79255e-09		144.381	3.55048e-05	144.473	3.65944e-05	144.645	3.7059e-05	144.396	3.79312e-05	145.367	3.95551e-05	144.308	4.01836e-05	144.307	4.084e-05
																	47	165	3.76689e-09		144.509	3.55083e-05	144.601	3.65912e-05	144.773	3.70692e-05	144.525	3.79273e-05	145.496	3.9561e-05	144.437	4.01574e-05	144.436	4.08364e-05
																	46	165	3.73053e-09		144.638	3.54784e-05	144.73	3.65837e-05	144.902	3.70359e-05	144.653	3.78965e-05	145.625	3.95461e-05	144.565	4.01561e-05	144.564	4.08168e-05
																	45	165	3.68435e-09		144.767	3.5466e-05	144.859	3.65655e-05	145.031	3.70243e-05	144.782	3.78901e-05	145.753	3.95413e-05	144.694	4.01251e-05	144.693	4.08234e-05
																	44	165	3.67552e-09		144.895	3.54647e-05	144.987	3.65599e-05	145.159	3.70041e-05	144.911	3.78985e-05	145.882	3.95604e-05	144.822	4.01455e-05	144.821	4.08346e-05
																	43	165	3.77099e-09		145.024	3.54569e-05	145.116	3.65393e-05	145.288	3.6987e-05	145.039	3.78756e-05	146.011	3.95466e-05	144.951	4.0145e-05	144.95	4.08284e-05
																	42	165	4.15622e-09		145.152	3.54685e-05	145.245	3.65516e-05	145.417	3.69945e-05	145.168	3.78602e-05	146.139	3.9552e-05	145.08	4.01249e-05	145.079	4.08085e-05
																	41	165	9.28627e-09		145.281	3.54411e-05	145.373	3.65219e-05	145.545	3.70122e-05	145.296	3.78639e-05	146.268	3.95698e-05	145.208	4.01126e-05	145.207	4.08039e-05
																	40	165	1.75614e-08		145.41	3.54151e-05	145.502	3.65254e-05	145.674	3.69924e-05	145.425	3.78587e-05	146.397	3.95596e-05	145.337	4.00727e-05	145.336	4.07918e-05
																	39	165	3.39121e-08		145.538	3.54085e-05	145.631	3.65012e-05	145.803	3.70142e-05	145.554	3.78274e-05	146.525	3.95335e-05	145.466	4.0051e-05	145.464	4.0787e-05
																	38	165	1.40214e-07		145.667	3.54249e-05	145.759	3.64901e-05	145.931	3.70046e-05	145.682	3.78196e-05	146.654	3.95241e-05	145.594	4.00568e-05	145.593	4.07746e-05
																	37	165	2.40587e-07		145.796	3.53821e-05	145.888	3.6517e-05	146.06	3.69909e-05	145.811	3.78047e-05	146.782	3.95251e-05	145.723	4.00722e-05	145.722	4.0774e-05
																	36	165	3.93703e-07		145.924	3.54003e-05	146.017	3.64978e-05	146.189	3.69845e-05	145.94	3.77963e-05	146.911	3.95138e-05	145.852	4.00643e-05	145.85	4.07689e-05
																	35	165	9.65294e-07		146.053	3.5392e-05	146.145	3.64855e-05	146.317	3.69723e-05	146.068	3.77833e-05	147.04	3.94849e-05	145.98	4.0024e-05	145.979	4.07409e-05
																	34	165	1.3757e-06		146.181	3.53971e-05	146.274	3.6469e-05	146.446	3.69719e-05	146.197	3.77956e-05	147.168	3.94852e-05	146.109	4.0019e-05	146.108	4.07188e-05
																	33	165	1.89662e-06		146.31	3.53718e-05	146.402	3.64398e-05	146.574	3.69477e-05	146.325	3.77963e-05	147.297	3.95065e-05	146.238	4.00099e-05	146.236	4.0731e-05
																	32	165	2.55038e-06		146.439	3.53484e-05	146.531	3.64542e-05	146.703	3.6937e-05	146.454	3.78034e-05	147.426	3.94701e-05	146.366	4.00135e-05	146.365	4.07136e-05
																	31	165	3.34738e-06		146.567	3.53562e-05	146.66	3.64507e-05	146.832	3.69311e-05	146.583	3.77858e-05	147.554	3.9469e-05	146.648	3.99342e-05	146.493	4.06982e-05
																	30	165	4.21484e-06		146.696	3.53457e-05	146.788	3.64694e-05	146.96	3.68987e-05	146.711	3.77715e-05	147.683	3.94573e-05	146.777	3.99323e-05	146.622	4.06939e-05
																	29	165	6.42319e-06		146.825	3.53382e-05	146.917	3.64295e-05	147.089	3.689e-05	146.84	3.77584e-05	147.812	3.94578e-05	146.906	3.99327e-05	146.751	4.06692e-05
																	28	165	7.7349e-06		146.953	3.53321e-05	147.046	3.63928e-05	147.218	3.68992e-05	146.969	3.77538e-05	147.94	3.94514e-05	147.034	3.99064e-05	146.879	4.06678e-05
																	27	165	9.17681e-06		147.082	3.52993e-05	147.174	3.63861e-05	147.346	3.68763e-05	147.097	3.77362e-05	148.069	3.94457e-05	147.163	3.98979e-05	147.008	4.06455e-05
																	26	165	1.07723e-05		147.21	3.53056e-05	147.303	3.63502e-05	147.475	3.68557e-05	147.226	3.77379e-05	148.198	3.94471e-05	147.292	3.98874e-05	147.136	4.06604e-05
																	25	165	1.25146e-05		147.339	3.52864e-05	147.432	3.63482e-05	147.604	3.68445e-05	147.355	3.77163e-05	148.326	3.94059e-05	147.42	3.98833e-05	147.265	4.06557e-05
																	24	165	1.43952e-05		147.468	3.5285e-05	147.56	3.63474e-05	147.732	3.68535e-05	147.483	3.77141e-05	148.455	3.94249e-05	147.549	3.98466e-05	147.394	4.06321e-05
																	23	165	1.6351e-05		147.596	3.52677e-05	147.689	3.63472e-05	147.861	3.68449e-05	147.612	3.76993e-05	148.583	3.94108e-05	147.678	3.98596e-05	147.522	4.06746e-05
																	22	165	1.82939e-05		147.725	3.52697e-05	147.817	3.63464e-05	147.989	3.68431e-05	147.74	3.76728e-05	148.712	3.94061e-05	147.806	3.98298e-05	147.651	4.0658e-05
																	21	165	2.03028e-05		147.854	3.52718e-05	147.946	3.63389e-05	148.118	3.68197e-05	147.869	3.76648e-05	148.841	3.94094e-05	147.935	3.98403e-05	147.78	4.06439e-05
																	20	165	2.23388e-05		147.982	3.52599e-05	148.075	3.63277e-05	148.247	3.68069e-05	147.998	3.76448e-05	148.969	3.93806e-05	148.063	3.98359e-05	147.908	4.06594e-05
																	19	165	2.43371e-05		148.111	3.52315e-05	148.203	3.63248e-05	148.375	3.68225e-05	148.126	3.76482e-05	149.098	3.94002e-05	148.192	3.98355e-05	148.037	4.06048e-05
																	18	165	2.64171e-05		148.239	3.52239e-05	148.332	3.62987e-05	148.504	3.67836e-05	148.255	3.76732e-05	149.227	3.93717e-05	148.321	3.98165e-05	148.165	4.06242e-05
																	17	165	2.84649e-05		148.368	3.52122e-05	148.461	3.62971e-05	148.633	3.6778e-05	148.384	3.76296e-05	149.355	3.93128e-05	148.449	3.97957e-05	148.294	4.06026e-05
																	16	165	3.05071e-05		148.497	3.52161e-05	148.589	3.63018e-05	148.761	3.67613e-05	148.512	3.76307e-05	149.484	3.93696e-05	148.578	3.97858e-05	148.423	4.05971e-05
																	15	165	3.2375e-05		148.625	3.51833e-05	148.718	3.62689e-05	148.89	3.67521e-05	148.641	3.76227e-05	149.613	3.93312e-05	148.707	3.97514e-05	148.551	4.05658e-05
																	14	165	3.42522e-05		148.754	3.51862e-05	148.847	3.62491e-05	149.019	3.67662e-05	148.769	3.76263e-05	149.741	3.93369e-05	148.835	3.97421e-05	148.68	4.05788e-05
																	13	165	3.61295e-05		148.883	3.51764e-05	148.975	3.62151e-05	149.147	3.67243e-05	148.898	3.75883e-05	149.87	3.93252e-05	148.964	3.9732e-05	148.808	4.05743e-05
																	12	165	3.73838e-05		149.011	3.51707e-05	149.104	3.62287e-05	149.276	3.672e-05	149.027	3.75967e-05	149.999	3.93102e-05	149.093	3.97489e-05	148.937	4.05655e-05
																	11	165	3.8978e-05		149.14	3.51446e-05	149.233	3.6235e-05	149.405	3.66927e-05	149.155	3.75739e-05	150.127	3.92967e-05	149.221	3.97338e-05	149.066	4.05715e-05
																	10	165	3.94581e-05		149.268	3.51412e-05	149.361	3.62474e-05	149.533	3.67169e-05	149.284	3.75537e-05	150.256	3.93013e-05	149.35	3.97189e-05	149.194	4.0555e-05
																	9	165	4.06568e-05		149.397	3.51436e-05	149.49	3.62346e-05	149.662	3.67087e-05	149.413	3.75417e-05	150.384	3.93236e-05	149.478	3.9717e-05	149.323	4.05715e-05
																	8	165	4.16924e-05		149.526	3.51412e-05	149.618	3.6202e-05	149.79	3.66847e-05	149.541	3.75192e-05	150.513	3.92762e-05	149.607	3.97147e-05	149.452	4.04976e-05
																	7	165	4.24886e-05		149.654	3.5123e-05	149.747	3.62036e-05	149.919	3.66737e-05	149.67	3.75446e-05	150.642	3.92774e-05	149.736	3.97012e-05	149.58	4.05281e-05
																	6	165	4.3224e-05		149.783	3.51001e-05	149.876	3.61808e-05	150.048	3.66876e-05	149.799	3.75637e-05	150.77	3.92718e-05	149.864	3.97033e-05	149.709	4.05243e-05
																	5	165	4.35825e-05		149.912	3.50818e-05	150.004	3.61869e-05	150.176	3.66779e-05	149.927	3.75359e-05	150.899	3.92555e-05	149.993	3.97105e-05	149.837	4.05047e-05
																	4	165	4.36406e-05		150.04	3.50889e-05	150.133	3.61747e-05	150.305	3.66439e-05	150.056	3.75263e-05	151.028	3.92655e-05	150.122	3.96925e-05	149.966	4.05542e-05
																	3	165	4.37796e-05		150.169	3.50817e-05	150.262	3.61703e-05	150.434	3.66496e-05	150.184	3.75208e-05	151.156	3.92422e-05	150.25	3.96865e-05	150.095	4.05186e-05
																	2	165	4.39522e-05		150.297	3.50585e-05	150.39	3.61554e-05	150.562	3.66189e-05	150.313	3.74932e-05	151.285	3.92139e-05	150.379	3.96868e-05	150.223	4.05217e-05
																	1	165	4.39819e-05		150.426	3.50431e-05	150.519	3.61685e-05	150.691	3.66189e-05	150.442	3.74913e-05	151.414	3.92267e-05	150.508	3.966e-05	150.352	4.05075e-05
																	0	165	4.42962e-05		150.555	3.50417e-05	150.648	3.6135e-05	150.819	3.65939e-05	150.57	3.74924e-05	151.542	3.92497e-05	150.636	3.96555e-05	150.481	4.05026e-05
																	-1	165	4.44999e-05		150.683	3.50418e-05	150.776	3.61344e-05	150.948	3.66058e-05	150.699	3.74685e-05	151.671	3.91983e-05	150.765	3.96382e-05	150.609	4.05029e-05
																	-2	165	4.49467e-05		150.812	3.50526e-05	150.905	3.61118e-05	151.077	3.65726e-05	150.828	3.74394e-05	151.799	3.92126e-05	150.894	3.96292e-05	150.738	4.04508e-05
																	-3	165	4.5411e-05		150.941	3.50186e-05	151.034	3.61078e-05	151.205	3.65519e-05	150.956	3.74337e-05	151.928	3.91897e-05	151.022	3.96329e-05	150.866	4.04608e-05
																	-4	165	4.57532e-05		151.069	3.50394e-05	151.162	3.60987e-05	151.334	3.65479e-05	151.085	3.74254e-05	152.057	3.91834e-05	151.151	3.96391e-05	150.995	4.04262e-05
																	-5	165	4.59898e-05		151.198	3.5039e-05	151.291	3.60878e-05	151.463	3.65587e-05	151.213	3.73996e-05	152.185	3.91932e-05	151.279	3.96447e-05	151.124	4.04217e-05
																	-6	165	4.64241e-05		151.326	3.50065e-05	151.419	3.6073e-05	151.591	3.65486e-05	151.342	3.74384e-05	152.314	3.91958e-05	151.408	3.96286e-05	151.252	4.04421e-05
																	-7	165	4.67804e-05		151.455	3.49993e-05	151.548	3.60747e-05	151.72	3.65492e-05	151.471	3.74232e-05	152.443	3.91612e-05	151.537	3.96389e-05	151.381	4.04479e-05
																	-8	165	4.72273e-05				151.677	3.60801e-05	151.849	3.65263e-05	151.599	3.74242e-05	152.571	3.91444e-05	151.665	3.96503e-05	151.51	4.04403e-05
																	-9	165	4.77528e-05				151.805	3.60575e-05	151.977	3.65193e-05	151.728	3.74182e-05	152.7	3.91437e-05	151.794	3.96252e-05	151.638	4.04195e-05
																	-10	165	4.82145e-05				151.934	3.60506e-05	152.106	3.65036e-05	151.857	3.74154e-05	152.829	3.91216e-05	151.923	3.9633e-05	151.767	4.04274e-05
																	-11	165	4.87151e-05				152.063	3.60506e-05	152.235	3.65036e-05	151.985	3.73967e-05	152.957	3.9155e-05	152.051	3.95866e-05	151.895	4.0401e-05
																	-12	165	4.92639e-05				152.191	3.60531e-05	152.363	3.65011e-05	152.114	3.73914e-05	153.086	3.91465e-05	152.18	3.95756e-05	152.024	4.03913e-05
																	-13	165	4.98262e-05				152.32	3.60684e-05	152.492	3.64875e-05	152.243	3.73778e-05	153.215	3.9109e-05	152.309	3.95954e-05	152.153	4.03873e-05
																	-14	165	4.76132e-05				152.449	3.60301e-05	152.62	3.64806e-05	152.371	3.73945e-05	153.343	3.91374e-05	152.437	3.957e-05	152.281	4.0359e-05
																	-15	165	4.8995e-05				152.577	3.60231e-05	152.749	3.64654e-05	152.5	3.73682e-05	153.472	3.91199e-05	152.566	3.95511e-05	152.41	4.03411e-05
																	-16	165	5.01253e-05				152.706	3.60031e-05	152.878	3.64716e-05	152.628	3.73674e-05	153.6	3.91206e-05	152.695	3.95579e-05	152.539	4.03538e-05
																	-17	165	5.11646e-05				152.834	3.6011e-05	153.006	3.64265e-05	152.757	3.73658e-05	153.729	3.91299e-05	152.823	3.95412e-05	152.667	4.03389e-05
																	-18	165	5.21519e-05				152.963	3.59934e-05	153.135	3.6432e-05	152.886	3.73608e-05	154.03	3.90934e-05	152.952	3.95603e-05	152.796	4.03714e-05
																	-19	165	5.31539e-05				153.092	3.59823e-05	153.264	3.64121e-05	153.014	3.73464e-05	154.159	3.90878e-05	153.08	3.95592e-05	152.924	4.03388e-05
																	-20	165	5.40578e-05				153.22	3.59654e-05	153.392	3.64032e-05	153.143	3.73296e-05	154.287	3.90531e-05	153.209	3.95634e-05	153.053	4.0336e-05
																	-21	165	5.50177e-05				153.349	3.59668e-05	153.521	3.63864e-05	153.272	3.73332e-05	154.416	3.90331e-05	153.338	3.95554e-05	153.182	4.03341e-05
																	-22	165	5.59634e-05				153.478	3.59754e-05	153.649	3.63906e-05	153.4	3.73324e-05	154.544	3.90465e-05	153.466	3.95398e-05	153.31	4.03294e-05
																	-23	165	5.68614e-05				153.606	3.59472e-05	153.778	3.63871e-05	153.529	3.73185e-05	154.802	3.90511e-05	153.595	3.95511e-05	153.439	4.0315e-05
																	-24	165	5.77847e-05				153.735	3.59618e-05	153.907	3.63769e-05	153.657	3.73248e-05	154.93	3.90344e-05	153.724	3.95298e-05	153.568	4.0317e-05
																	-25	165	5.8763e-05				153.864	3.59529e-05	154.035	3.63693e-05	153.786	3.7298e-05	155.059	3.90249e-05	153.852	3.95279e-05	153.696	4.03175e-05
																	-26	165	5.96408e-05				153.992	3.59438e-05	154.164	3.63615e-05	153.915	3.72741e-05	155.188	3.90194e-05	153.981	3.95043e-05	153.825	4.03252e-05
																	-27	165	6.05872e-05				154.121	3.59429e-05	154.293	3.63566e-05	154.043	3.72783e-05	155.316	3.90169e-05	154.11	3.95098e-05	153.953	4.03217e-05
																	-28	165	6.1459e-05				154.25	3.59219e-05	154.421	3.63277e-05	154.172	3.72672e-05	155.445	3.89792e-05	154.238	3.9496e-05	154.082	4.02952e-05
																	-29	165	6.22951e-05				154.378	3.59295e-05	154.55	3.63263e-05	154.301	3.72641e-05	155.574	3.89831e-05	154.367	3.94661e-05	154.211	4.02931e-05
																	-30	165	6.30886e-05				154.507	3.59219e-05	154.679	3.63223e-05	154.429	3.72732e-05	155.884	3.89408e-05	154.495	3.94516e-05	154.339	4.02779e-05
																	-31	165	6.40461e-05				154.635	3.59033e-05	154.807	3.63086e-05	154.558	3.72605e-05	156.012	3.89647e-05	154.624	3.94703e-05	154.468	4.02797e-05
																	-32	165	6.49009e-05				154.764	3.58978e-05	154.936	3.63043e-05	154.687	3.72509e-05	156.141	3.89755e-05	154.753	3.94599e-05	154.597	4.02789e-05
																	-33	165	6.5814e-05				154.893	3.58867e-05	155.065	3.63032e-05	154.815	3.72089e-05	156.27	3.89617e-05	154.881	3.94418e-05	154.725	4.02874e-05
																	-34	165	6.67583e-05				155.021	3.58869e-05	155.193	3.62793e-05	154.944	3.72024e-05	156.398	3.89438e-05	155.01	3.94594e-05	154.854	4.02868e-05
																	-35	165	6.76196e-05				155.15	3.58533e-05	155.322	3.62807e-05	155.072	3.72362e-05	156.527	3.8929e-05	155.139	3.94263e-05	154.982	4.02675e-05
																	-36	165	6.8528e-05				155.279	3.58602e-05	155.45	3.62861e-05	155.201	3.72152e-05	156.656	3.89394e-05	155.267	3.94352e-05	155.111	4.02596e-05
																	-37	165	6.9523e-05				155.407	3.58411e-05	155.579	3.62879e-05	155.33	3.72166e-05	156.784	3.88806e-05	155.396	3.93986e-05	155.24	4.02588e-05
																	-38	165	7.04067e-05				155.536	3.58371e-05	155.708	3.62835e-05	155.458	3.71854e-05	156.913	3.88526e-05	155.525	3.93663e-05	155.368	4.02748e-05
																	-39	165	7.1229e-05				155.665	3.58271e-05	155.836	3.62856e-05	155.587	3.7183e-05	157.042	3.88738e-05	155.653	3.93748e-05	155.497	4.02588e-05
																	-40	165	7.21051e-05				155.793	3.58364e-05	155.965	3.6281e-05	155.716	3.71548e-05	157.17	3.88725e-05	155.782	3.9376e-05	155.626	4.02504e-05
																	-41	165	7.29652e-05				155.922	3.57908e-05	156.094	3.62559e-05	155.844	3.71607e-05	157.299	3.88284e-05	155.91	3.9371e-05	155.754	4.02502e-05
																	-42	165	7.39447e-05				156.051	3.58008e-05	156.222	3.62639e-05	155.973	3.71654e-05	157.427	3.88393e-05	156.039	3.93395e-05	155.883	4.02622e-05
																	-43	165	7.47368e-05				156.179	3.57984e-05	156.351	3.62387e-05	156.101	3.71587e-05	157.556	3.88234e-05	156.168	3.93501e-05	156.011	4.0246e-05
																	-44	165	7.56823e-05				156.308	3.57971e-05	156.479	3.62236e-05	156.23	3.71444e-05	157.685	3.88557e-05	156.296	3.93591e-05	156.14	4.02616e-05
																	-45	165	7.6548e-05				156.436	3.57754e-05	156.608	3.6204e-05	156.359	3.71435e-05	157.813	3.88349e-05	156.425	3.93291e-05	156.269	4.02292e-05
																	-46	165	7.73831e-05				156.565	3.5778e-05	156.737	3.61932e-05	156.487	3.71213e-05	157.942	3.88559e-05	156.554	3.93384e-05	156.397	4.02224e-05
																	-47	165	7.82226e-05				156.694	3.57714e-05	156.865	3.61895e-05	156.616	3.71371e-05	158.071	3.88324e-05	156.682	3.93585e-05	156.526	4.02101e-05
																	-48	165	7.90942e-05				156.822	3.58003e-05	156.994	3.61952e-05	156.745	3.71399e-05	158.199	3.88341e-05	156.811	3.93463e-05	156.655	4.02203e-05
																	-49	165	7.99721e-05				156.951	3.57862e-05	157.123	3.61883e-05	156.873	3.71126e-05	158.328	3.88127e-05	156.94	3.93513e-05	156.783	4.02132e-05
																	-50	165	8.08929e-05				157.08	3.57492e-05	157.251	3.61688e-05	157.002	3.71068e-05	158.457	3.8816e-05	157.068	3.93376e-05	156.912	4.01823e-05
																	50	180	4.3669e-09				157.208	3.57702e-05	157.38	3.61826e-05	157.13	3.71087e-05	158.585	3.88388e-05	157.197	3.9331e-05	157.04	4.01998e-05
																	49	180	4.30157e-09				157.337	3.57356e-05	157.509	3.61637e-05	157.259	3.71011e-05	158.714	3.88162e-05	157.325	3.92949e-05	157.169	4.01735e-05
																	48	180	4.25319e-09				157.466	3.57152e-05	157.637	3.61624e-05	157.388	3.70991e-05	158.842	3.88062e-05	157.454	3.92778e-05	157.298	4.01998e-05
																	47	180	4.19796e-09				157.594	3.57264e-05	157.766	3.61538e-05	157.516	3.70775e-05	158.971	3.87867e-05	157.583	3.92961e-05	157.426	4.01749e-05
																	46	180	4.15135e-09				157.723	3.57075e-05	157.894	3.61848e-05	157.645	3.70797e-05	159.1	3.88001e-05	157.711	3.92936e-05	157.555	4.0167e-05
																	45	180	4.0983e-09				157.851	3.5705e-05	158.023	3.61678e-05	157.774	3.70401e-05	159.228	3.87471e-05	157.84	3.92934e-05	157.684	4.01813e-05
																	44	180	4.0299e-09				157.98	3.56984e-05	158.152	3.61527e-05	157.902	3.70501e-05	159.357	3.87798e-05	157.969	3.92684e-05	157.812	4.0171e-05
																	43	180	3.93493e-09				158.109	3.56983e-05	158.28	3.61286e-05	158.031	3.70466e-05	159.486	3.87841e-05	158.097	3.92998e-05	157.941	4.01694e-05
																	42	180	4.46022e-09				158.237	3.56664e-05	158.409	3.61174e-05	158.159	3.703e-05	159.614	3.87601e-05	158.226	3.92759e-05	158.07	4.01724e-05
																	41	180	1.15172e-08				158.366	3.56661e-05	158.538	3.61308e-05	158.288	3.70108e-05	159.743	3.87393e-05	158.354	3.93057e-05	158.198	4.01497e-05
																	40	180	2.2214e-08				158.495	3.56454e-05	158.666	3.60999e-05	158.417	3.70244e-05	159.872	3.87327e-05	158.483	3.92828e-05	158.327	4.01129e-05
																	39	180	4.26674e-08				158.623	3.56475e-05	158.795	3.60893e-05	158.545	3.70107e-05	160.129	3.87051e-05	158.612	3.92705e-05	158.455	4.01293e-05
																	38	180	1.73677e-07				158.752	3.5618e-05	158.924	3.60694e-05	158.674	3.70198e-05	160.257	3.87145e-05	158.74	3.92592e-05	158.584	4.01076e-05
																	37	180	2.89655e-07				158.881	3.56291e-05	159.052	3.60582e-05	158.803	3.70105e-05	160.386	3.86938e-05	158.869	3.92602e-05	158.713	4.01227e-05
																	36	180	4.61728e-07				159.009	3.5625e-05	159.181	3.60257e-05	158.931	3.6997e-05	160.515	3.86785e-05	158.998	3.92394e-05	158.841	4.01067e-05
																	35	180	1.10773e-06				159.138	3.55966e-05	159.309	3.6029e-05	159.06	3.70029e-05	160.643	3.86904e-05	159.126	3.92366e-05	158.97	4.00961e-05
																	34	180	1.55926e-06				159.267	3.55889e-05	159.438	3.60269e-05	159.188	3.69984e-05	160.772	3.86865e-05	159.255	3.92547e-05	159.099	4.00936e-05
																	33	180	2.13664e-06				159.395	3.55998e-05	159.567	3.60185e-05	159.317	3.69911e-05	160.901	3.86631e-05	159.384	3.92203e-05	159.227	4.01005e-05
																	32	180	2.84275e-06				159.524	3.56028e-05	159.695	3.60463e-05	159.446	3.69723e-05	161.029	3.86133e-05	159.512	3.92435e-05	159.356	4.00928e-05
																	31	180	3.69735e-06				159.652	3.56024e-05	159.824	3.60445e-05	159.574	3.69466e-05	161.158	3.86232e-05	159.641	3.92178e-05	159.484	4.00911e-05
																	30	180	4.70347e-06				159.781	3.56056e-05	159.953	3.6004e-05	159.703	3.69445e-05	161.287	3.86244e-05	159.77	3.92091e-05	159.613	4.00851e-05
																	29	180	6.97141e-06				159.91	3.55879e-05	160.081	3.60075e-05	159.832	3.69364e-05	161.415	3.86315e-05	159.898	3.91662e-05	159.742	4.0057e-05
																	28	180	8.38782e-06				160.038	3.55511e-05	160.21	3.6006e-05	159.96	3.69204e-05	161.673	3.86654e-05	160.027	3.91531e-05	159.87	4.00682e-05
																	27	180	9.92328e-06				160.167	3.55896e-05	160.339	3.59789e-05	160.089	3.69182e-05	161.801	3.86416e-05	160.155	3.91562e-05	159.999	4.00608e-05
																	26	180	1.15923e-05				160.296	3.55883e-05	160.467	3.59857e-05	160.218	3.69068e-05	161.93	3.86367e-05	160.284	3.91597e-05	160.128	4.00531e-05
																	25	180	1.3414e-05				160.424	3.5578e-05	160.596	3.59718e-05	160.346	3.6889e-05	162.058	3.86175e-05	160.413	3.91809e-05	160.256	4.00182e-05
																	24	180	1.52951e-05				160.553	3.55513e-05	160.724	3.59385e-05	160.475	3.68962e-05	162.187	3.86302e-05	160.541	3.91797e-05	160.385	4.00006e-05
																	23	180	1.72384e-05				160.682	3.55665e-05	160.853	3.59446e-05	160.603	3.68903e-05	162.316	3.86465e-05	160.67	3.91727e-05	160.667	3.9934e-05
																	22	180	1.90921e-05				160.81	3.55402e-05	160.982	3.59508e-05	160.732	3.69013e-05	162.444	3.86198e-05	160.799	3.91514e-05	160.796	3.99481e-05
																	21	180	2.10766e-05				160.939	3.5545e-05	161.11	3.59447e-05	160.861	3.68737e-05	162.573	3.86139e-05	160.927	3.91521e-05	160.924	3.99544e-05
																	20	180	2.31202e-05				161.068	3.55298e-05	161.239	3.59497e-05	160.989	3.68792e-05	162.702	3.86165e-05	161.056	3.91595e-05	161.053	3.99549e-05
																	19	180	2.51922e-05				161.196	3.54966e-05	161.368	3.59597e-05	161.118	3.68604e-05	162.83	3.86201e-05	161.184	3.91651e-05	161.182	3.99374e-05
																	18	180	2.73257e-05				161.325	3.5484e-05	161.496	3.5943e-05	161.247	3.68656e-05	162.959	3.85783e-05	161.313	3.91316e-05	161.31	3.99279e-05
																	17	180	2.94786e-05				161.453	3.54752e-05	161.625	3.594e-05	161.375	3.68258e-05	163.088	3.85707e-05	161.442	3.9124e-05	161.439	3.9917e-05
																	16	180	3.14976e-05				161.582	3.54629e-05	161.754	3.59027e-05	161.504	3.68682e-05	163.216	3.85715e-05	161.57	3.9106e-05	161.567	3.99167e-05
																	15	180	3.34517e-05				161.711	3.54625e-05	161.882	3.58927e-05	161.632	3.685e-05	163.345	3.85642e-05	161.699	3.90999e-05	161.696	3.99062e-05
																	14	180	3.53188e-05				161.839	3.54583e-05	162.011	3.58907e-05	161.761	3.684e-05	163.473	3.85477e-05	161.828	3.9088e-05	161.825	3.98649e-05
																	13	180	3.70939e-05				161.968	3.54563e-05	162.139	3.58851e-05	161.89	3.6828e-05	163.602	3.85546e-05	161.956	3.90777e-05	161.953	3.99227e-05
																	12	180	3.87414e-05				162.097	3.5434e-05	162.268	3.58651e-05	162.018	3.68432e-05	163.731	3.85349e-05	162.085	3.90945e-05	162.082	3.98515e-05
																	11	180	3.97333e-05				162.225	3.54285e-05	162.397	3.58673e-05	162.147	3.68214e-05	163.859	3.85045e-05	162.214	3.90701e-05	162.211	3.98287e-05
																	10	180	4.10374e-05				162.354	3.54203e-05	162.525	3.58358e-05	162.276	3.68299e-05	163.988	3.8507e-05	162.342	3.90865e-05	162.339	3.98041e-05
																	9	180	4.09278e-05				162.483	3.54069e-05	162.654	3.5852e-05	162.404	3.68214e-05	164.117	3.84899e-05	162.471	3.90355e-05	162.468	3.97924e-05
																	8	180	4.17496e-05				162.611	3.5409e-05	162.783	3.58658e-05	162.533	3.68351e-05	164.245	3.84783e-05	162.6	3.90346e-05	162.596	3.98322e-05
																	7	180	4.23842e-05				162.74	3.53887e-05	162.911	3.58571e-05	162.661	3.67964e-05	164.374	3.84737e-05	162.728	3.90439e-05	162.725	3.97906e-05
																	6	180	4.2747e-05				162.869	3.53628e-05	163.04	3.58118e-05	162.79	3.68042e-05	164.503	3.84752e-05	162.857	3.90373e-05	162.854	3.97607e-05
																	5	180	4.28778e-05				162.997	3.53485e-05	163.169	3.58101e-05	162.919	3.67936e-05	164.76	3.84266e-05	162.985	3.90557e-05	162.982	3.97699e-05
																	4	180	4.29207e-05				163.126	3.53532e-05	163.297	3.57855e-05	163.047	3.67783e-05	164.889	3.84368e-05	163.114	3.90528e-05	163.111	3.97538e-05
																	3	180	4.31025e-05				163.254	3.53636e-05	163.426	3.57879e-05	163.176	3.678e-05	165.017	3.8445e-05	163.243	3.90059e-05	163.24	3.97642e-05
																	2	180	4.34229e-05				163.383	3.53213e-05	163.554	3.57816e-05	163.305	3.67757e-05	165.146	3.84464e-05	163.371	3.89836e-05	163.368	3.9759e-05
																	1	180	4.38209e-05				163.512	3.53231e-05	163.683	3.57823e-05	163.433	3.677e-05	165.274	3.8442e-05	163.5	3.89799e-05	163.497	3.97251e-05
																	0	180	4.41416e-05				163.64	3.53194e-05	163.812	3.57637e-05	163.562	3.67597e-05	165.403	3.8409e-05	163.629	3.89802e-05	163.625	3.97307e-05
																	-1	180	4.45376e-05				163.769	3.53231e-05	163.94	3.57648e-05	163.69	3.67429e-05	165.532	3.84272e-05	163.757	3.89785e-05	163.754	3.97654e-05
																	-2	180	4.47908e-05				163.898	3.53162e-05	164.069	3.57691e-05	163.819	3.67279e-05	165.66	3.841e-05	163.886	3.89602e-05	163.883	3.97735e-05
																	-3	180	4.52117e-05				164.026	3.53362e-05	164.198	3.5752e-05	163.948	3.67327e-05	165.789	3.84085e-05	164.015	3.89605e-05	164.011	3.97265e-05
																	-4	180	4.55286e-05				164.155	3.5309e-05	164.326	3.57498e-05	164.076	3.6711e-05	165.918	3.84101e-05	164.143	3.89584e-05	164.14	3.97419e-05
																	-5	180	4.59585e-05				164.284	3.53232e-05	164.455	3.57425e-05	164.205	3.67225e-05	166.046	3.83777e-05	164.272	3.89391e-05	164.269	3.97465e-05
																	-6	180	4.63688e-05				164.412	3.53036e-05	164.584	3.57379e-05	164.334	3.67095e-05	166.175	3.83898e-05	164.4	3.89091e-05	164.397	3.97306e-05
																	-7	180	4.68024e-05				164.541	3.52996e-05	164.712	3.57329e-05	164.462	3.67275e-05	166.304	3.8356e-05	164.529	3.89082e-05	164.526	3.97385e-05
																	-8	180	4.72279e-05				164.669	3.5271e-05	164.841	3.57125e-05	164.591	3.66918e-05	166.432	3.8333e-05	164.658	3.89043e-05	164.655	3.97142e-05
																	-9	180	4.74544e-05				164.798	3.52812e-05	164.969	3.57089e-05	164.719	3.66979e-05	166.561	3.83539e-05	164.786	3.89287e-05	164.783	3.97357e-05
																	-10	180	4.78961e-05				164.927	3.52525e-05	165.098	3.56935e-05	164.848	3.66854e-05	166.689	3.83729e-05	164.915	3.89301e-05	164.912	3.97183e-05
																	-11	180	4.82238e-05				165.055	3.52667e-05	165.227	3.56932e-05	164.977	3.66538e-05	166.818	3.83637e-05	165.044	3.89263e-05	165.04	3.97186e-05
																	-12	180	4.88157e-05				165.184	3.52262e-05	165.355	3.5707e-05	165.105	3.66534e-05	166.947	3.83508e-05	165.172	3.8904e-05	165.169	3.97003e-05
																	-13	180	4.95139e-05				165.313	3.52142e-05	165.484	3.56646e-05	165.234	3.66498e-05	167.075	3.83488e-05	165.301	3.88776e-05	165.298	3.96796e-05
																	-14	180	4.75065e-05				165.441	3.52235e-05	165.613	3.5688e-05	165.363	3.66598e-05	167.204	3.83593e-05	165.43	3.88552e-05	165.426	3.96784e-05
																	-15	180	4.88859e-05				165.57	3.51986e-05	165.741	3.56758e-05	165.491	3.6665e-05	167.333	3.83504e-05	165.558	3.88628e-05	165.555	3.96709e-05
																	-16	180	5.00368e-05				165.699	3.52204e-05	165.87	3.56617e-05	165.748	3.66578e-05	167.461	3.83774e-05	165.687	3.88529e-05	165.684	3.9665e-05
																	-17	180	5.11161e-05				165.827	3.52061e-05	165.998	3.56613e-05	165.877	3.66434e-05	167.59	3.83191e-05	165.816	3.88357e-05	165.812	3.96907e-05
																	-18	180	5.20446e-05				165.956	3.51902e-05	166.127	3.56315e-05	166.006	3.66332e-05	167.719	3.83205e-05	165.944	3.88744e-05	165.941	3.96663e-05
																	-19	180	5.30289e-05				166.085	3.52036e-05	166.256	3.56386e-05	166.134	3.66321e-05	167.847	3.83565e-05	166.073	3.88695e-05	166.069	3.96844e-05
																	-20	180	5.38841e-05				166.213	3.51723e-05	166.384	3.56394e-05	166.263	3.65871e-05	167.976	3.83304e-05	166.201	3.8834e-05	166.198	3.9652e-05
																	-21	180	5.48356e-05				166.342	3.51734e-05	166.513	3.56582e-05	166.392	3.65934e-05	168.105	3.83387e-05	166.33	3.88415e-05	166.327	3.96522e-05
																	-22	180	5.58415e-05				166.471	3.51719e-05	166.642	3.56362e-05	166.52	3.65716e-05	168.233	3.83136e-05	166.459	3.88314e-05	166.455	3.96834e-05
																	-23	180	5.68425e-05				166.599	3.51393e-05	166.77	3.56091e-05	166.649	3.65923e-05	168.49	3.83068e-05	166.587	3.88132e-05	166.584	3.96634e-05
																	-24	180	5.77831e-05				166.728	3.51444e-05	166.899	3.55912e-05	166.777	3.65622e-05	168.619	3.83176e-05	166.716	3.88123e-05	166.713	3.96354e-05
																	-25	180	5.87058e-05				166.856	3.51203e-05	167.028	3.55945e-05	166.906	3.65486e-05	168.748	3.83198e-05	166.845	3.88135e-05	166.841	3.96222e-05
																	-26	180	5.96456e-05				166.985	3.51243e-05	167.156	3.56195e-05	167.035	3.65352e-05	168.876	3.83026e-05	166.973	3.88055e-05	166.97	3.95822e-05
																	-27	180	6.05832e-05				167.114	3.51182e-05	167.285	3.56144e-05	167.163	3.65344e-05	169.005	3.82844e-05	167.102	3.88027e-05	167.098	3.95737e-05
																	-28	180	6.15758e-05				167.242	3.51161e-05	167.414	3.55959e-05	167.292	3.65282e-05	169.134	3.82823e-05	167.23	3.87978e-05	167.227	3.9603e-05
																	-29	180	6.24907e-05				167.371	3.51102e-05	167.542	3.55823e-05	167.421	3.65146e-05	169.262	3.83068e-05	167.359	3.87866e-05	167.356	3.95854e-05
																	-30	180	6.32608e-05				167.5	3.51086e-05	167.671	3.55678e-05	167.549	3.65093e-05	169.391	3.82724e-05	167.488	3.88109e-05	167.484	3.95826e-05
																	-31	180	6.42271e-05				167.628	3.51173e-05	167.799	3.55747e-05	167.678	3.65192e-05	169.52	3.82665e-05	167.616	3.87803e-05	167.613	3.95731e-05
																	-32	180	6.50508e-05				167.757	3.50952e-05	167.928	3.55701e-05	167.806	3.64927e-05	169.648	3.82431e-05	167.745	3.87655e-05	167.742	3.95806e-05
																	-33	180	6.59319e-05				167.886	3.50881e-05	168.057	3.55656e-05	167.935	3.64949e-05	169.777	3.82834e-05	167.874	3.87619e-05	167.87	3.95506e-05
																	-34	180	6.68085e-05				168.014	3.50875e-05	168.185	3.55476e-05	168.064	3.64782e-05	169.906	3.82863e-05	168.002	3.87716e-05	167.999	3.95858e-05
																	-35	180	6.77866e-05				168.143	3.50875e-05	168.314	3.5544e-05	168.192	3.64557e-05	170.163	3.82597e-05	168.131	3.87907e-05	168.127	3.95804e-05
																	-36	180	6.8661e-05				168.271	3.50778e-05	168.443	3.55538e-05	168.321	3.64395e-05	170.291	3.8246e-05	168.26	3.87597e-05	168.256	3.95927e-05
																	-37	180	6.95593e-05				168.4	3.5058e-05	168.571	3.55291e-05	168.45	3.64442e-05	170.42	3.82365e-05	168.388	3.87397e-05	168.385	3.95523e-05
																	-38	180	7.0505e-05				168.529	3.50483e-05	168.7	3.55158e-05	168.578	3.64334e-05	170.549	3.82456e-05	168.517	3.87393e-05	168.513	3.95528e-05
																	-39	180	7.13576e-05				168.657	3.50538e-05	168.829	3.55043e-05	168.707	3.64107e-05	170.677	3.82248e-05	168.645	3.87298e-05	168.642	3.95558e-05
																	-40	180	7.21732e-05				168.786	3.50278e-05	168.957	3.55031e-05	168.836	3.6428e-05	170.806	3.8224e-05	168.774	3.86864e-05	168.771	3.95479e-05
																	-41	180	7.31873e-05				168.915	3.50339e-05	169.086	3.55057e-05	168.964	3.64304e-05	170.935	3.81798e-05	168.903	3.87073e-05	168.899	3.9516e-05
																	-42	180	7.40219e-05				169.043	3.50336e-05	169.214	3.5487e-05	169.093	3.6424e-05	171.063	3.82106e-05	169.031	3.86518e-05	169.028	3.95055e-05
																	-43	180	7.49665e-05				169.172	3.502e-05	169.343	3.54889e-05	169.221	3.64124e-05	171.192	3.81763e-05	169.16	3.86475e-05	169.156	3.9515e-05
																	-44	180	7.58951e-05				169.301	3.50262e-05	169.472	3.54829e-05	169.35	3.63853e-05	171.321	3.81606e-05	169.289	3.86343e-05	169.285	3.95143e-05
																	-45	180	7.68024e-05						169.6	3.54706e-05	169.479	3.63913e-05	171.449	3.81473e-05	169.417	3.8656e-05	169.414	3.94811e-05
																	-46	180	7.76694e-05						169.729	3.54577e-05	169.607	3.64164e-05	171.578	3.81495e-05	169.546	3.86619e-05	169.542	3.94875e-05
																	-47	180	7.84964e-05						169.858	3.54652e-05	169.736	3.63929e-05	171.706	3.81733e-05	169.675	3.86403e-05	169.671	3.94751e-05
																	-48	180	7.93522e-05						169.986	3.54786e-05	169.864	3.63953e-05	171.835	3.81439e-05	169.803	3.86329e-05	169.8	3.94891e-05
																	-49	180	8.02954e-05						170.115	3.54517e-05	169.993	3.63878e-05	171.964	3.81532e-05	169.932	3.86256e-05	169.928	3.94843e-05
																	-50	180	8.10503e-05						170.243	3.54392e-05	170.122	3.64033e-05	172.092	3.81427e-05	170.06	3.8643e-05	170.057	3.94922e-05
																	50	195	4.52677e-09						170.372	3.54333e-05	170.25	3.63883e-05	172.221	3.81638e-05	170.189	3.86361e-05	170.186	3.94757e-05
																	49	195	4.46631e-09						170.501	3.54336e-05	170.379	3.63878e-05	172.35	3.81516e-05	170.318	3.86504e-05	170.314	3.9468e-05
																	48	195	4.40726e-09						170.629	3.54576e-05	170.508	3.63744e-05	172.478	3.81121e-05	170.446	3.86607e-05	170.443	3.94704e-05
																	47	195	4.33521e-09						170.758	3.54057e-05	170.636	3.63593e-05	172.607	3.80925e-05	170.575	3.86201e-05	170.571	3.94703e-05
																	46	195	4.28115e-09						170.887	3.53742e-05	170.765	3.63471e-05	172.736	3.81185e-05	170.704	3.86069e-05	170.7	3.94718e-05
																	45	195	4.23167e-09						171.015	3.53792e-05	170.894	3.63576e-05	172.864	3.80912e-05	170.832	3.86244e-05	170.829	3.94822e-05
																	44	195	4.16197e-09						171.144	3.541e-05	171.022	3.63395e-05	172.993	3.81086e-05	170.961	3.85946e-05	170.957	3.94958e-05
																	43	195	4.09235e-09						171.273	3.54078e-05	171.151	3.63144e-05	173.122	3.81133e-05	171.09	3.86044e-05	171.086	3.94675e-05
																	42	195	4.03624e-09						171.401	3.53987e-05	171.279	3.63349e-05	173.25	3.81011e-05	171.218	3.8595e-05	171.215	3.94928e-05
																	41	195	4.01532e-09						171.53	3.53737e-05	171.408	3.63345e-05	173.379	3.8094e-05	171.347	3.85818e-05	171.343	3.94923e-05
																	40	195	4.20514e-09						171.659	3.53463e-05	171.537	3.63264e-05	173.507	3.8072e-05	171.476	3.85779e-05	171.472	3.94715e-05
																	39	195	5.05741e-09						171.787	3.53449e-05	171.665	3.63428e-05	173.636	3.80798e-05	171.604	3.8556e-05	171.6	3.94478e-05
																	38	195	7.28857e-09						171.916	3.53446e-05	171.794	3.62881e-05	173.765	3.80935e-05	171.733	3.86105e-05	171.729	3.94782e-05
																	37	195	1.25297e-08						172.044	3.532e-05	171.923	3.63213e-05	173.893	3.80702e-05	171.861	3.85792e-05	171.858	3.94354e-05
																	36	195	2.38743e-08						172.173	3.53435e-05	172.051	3.6331e-05	174.022	3.80694e-05	171.99	3.8576e-05	171.986	3.9437e-05
																	35	195	4.57147e-08						172.302	3.53169e-05	172.18	3.62888e-05	174.151	3.80551e-05	172.119	3.8557e-05	172.115	3.9421e-05
																	34	195	1.72782e-07						172.43	3.53093e-05	172.308	3.62684e-05	174.279	3.80565e-05	172.247	3.85333e-05	172.244	3.94352e-05
																	33	195	2.83724e-07						172.559	3.53449e-05	172.437	3.62786e-05	174.408	3.80556e-05	172.376	3.85276e-05	172.372	3.94297e-05
																	32	195	4.47173e-07						172.688	3.53397e-05	172.566	3.62665e-05	174.537	3.80226e-05	172.505	3.85288e-05	172.501	3.945e-05
																	31	195	1.05924e-06						172.816	3.53347e-05	172.694	3.62177e-05	174.665	3.80006e-05	172.633	3.85469e-05	172.629	3.94285e-05
																	30	195	1.47414e-06						172.945	3.53011e-05	172.823	3.62241e-05	174.794	3.80207e-05	172.762	3.85404e-05	172.758	3.94512e-05
																	29	195	1.99867e-06						173.074	3.52917e-05	172.952	3.61879e-05	174.923	3.80014e-05	172.891	3.85415e-05	172.887	3.94186e-05
																	28	195	2.65406e-06						173.202	3.53048e-05	173.08	3.61826e-05	175.051	3.79923e-05	173.019	3.85384e-05	173.015	3.94055e-05
																	27	195	3.43091e-06						173.331	3.52884e-05	173.209	3.61769e-05	175.18	3.79773e-05	173.148	3.85164e-05	173.144	3.93641e-05
																	26	195	4.33216e-06						173.46	3.52431e-05	173.337	3.6156e-05	175.308	3.79932e-05	173.276	3.85075e-05	173.272	3.93649e-05
																	25	195	6.53836e-06						173.588	3.52846e-05	173.466	3.6152e-05	175.437	3.79811e-05	173.405	3.84888e-05	173.401	3.93567e-05
																	24	195	7.83556e-06						173.717	3.52489e-05	173.595	3.61593e-05	175.566	3.79741e-05	173.534	3.8486e-05	173.53	3.93672e-05
																	23	195	9.3063e-06						173.845	3.52479e-05	173.723	3.6143e-05	175.694	3.79455e-05	173.662	3.84799e-05	173.658	3.93398e-05
																	22	195	1.09126e-05						173.974	3.52592e-05	173.852	3.61471e-05	175.823	3.79341e-05	173.791	3.84777e-05	173.787	3.93601e-05
																	21	195	1.26564e-05						174.103	3.52352e-05	173.981	3.61443e-05	175.952	3.79254e-05	173.92	3.8447e-05	173.916	3.93449e-05
																	20	195	1.44728e-05						174.231	3.52359e-05	174.109	3.61296e-05	176.08	3.79163e-05	174.048	3.84253e-05	174.044	3.93533e-05
																	19	195	1.63522e-05						174.36	3.52312e-05	174.238	3.61441e-05	176.209	3.79089e-05	174.177	3.84355e-05	174.173	3.93191e-05
																	18	195	1.80476e-05						174.489	3.51943e-05	174.366	3.61251e-05	176.338	3.79097e-05	174.306	3.84561e-05	174.301	3.93448e-05
																	17	195	1.99423e-05						174.617	3.51963e-05	174.495	3.61152e-05	176.466	3.79199e-05	174.434	3.8407e-05	174.43	3.93219e-05
																	16	195	2.18939e-05						174.746	3.52094e-05	174.624	3.6118e-05	176.595	3.78817e-05	174.563	3.84025e-05	174.559	3.93509e-05
																	15	195	2.38571e-05						174.874	3.51816e-05	174.752	3.61161e-05	176.724	3.78819e-05	174.692	3.83785e-05	174.687	3.93275e-05
																	14	195	2.58441e-05						175.003	3.51888e-05	174.881	3.60898e-05	176.852	3.78848e-05	174.82	3.83994e-05	174.816	3.9298e-05
																	13	195	2.78203e-05						175.132	3.51694e-05	175.01	3.61233e-05	176.981	3.78899e-05	174.949	3.8397e-05	174.945	3.92942e-05
																	12	195	2.97556e-05						175.26	3.51647e-05	175.138	3.60719e-05	177.109	3.79006e-05	175.077	3.83923e-05	175.073	3.93022e-05
																	11	195	3.16118e-05						175.389	3.51099e-05	175.267	3.60641e-05	177.238	3.78909e-05	175.206	3.83941e-05	175.202	3.93031e-05
																	10	195	3.33682e-05						175.518	3.51329e-05	175.395	3.60913e-05	177.367	3.78651e-05	175.335	3.84011e-05	175.33	3.92732e-05
																	9	195	3.49862e-05						175.646	3.5134e-05	175.524	3.60657e-05	177.495	3.78657e-05	175.463	3.84075e-05	175.459	3.92767e-05
																	8	195	3.63742e-05						175.775	3.51477e-05	175.653	3.60631e-05	177.624	3.78218e-05	175.592	3.83798e-05	175.588	3.92651e-05
																	7	195	3.7288e-05						175.904	3.51202e-05	175.781	3.60437e-05	177.753	3.78235e-05	175.721	3.83675e-05	175.716	3.9247e-05
																	6	195	3.82727e-05						176.032	3.51002e-05	175.91	3.60464e-05	177.881	3.78138e-05	175.849	3.83502e-05	175.845	3.92731e-05
																	5	195	3.84283e-05						176.161	3.50706e-05	176.039	3.60565e-05	178.01	3.78378e-05	175.978	3.83468e-05	175.974	3.92431e-05
																	4	195	3.88895e-05						176.29	3.50434e-05	176.167	3.60607e-05	178.139	3.78319e-05	176.106	3.83723e-05	176.102	3.92496e-05
																	3	195	3.9037e-05						176.418	3.50619e-05	176.296	3.60475e-05	178.267	3.78314e-05	176.235	3.83644e-05	176.231	3.92287e-05
																	2	195	3.91305e-05						176.547	3.50688e-05	176.424	3.60208e-05	178.396	3.78111e-05	176.364	3.83554e-05	176.36	3.92571e-05
																	1	195	3.88572e-05						176.675	3.50628e-05	176.553	3.60198e-05	178.525	3.77841e-05	176.492	3.83332e-05	176.488	3.92383e-05
																	0	195	3.91447e-05						176.804	3.50338e-05	176.682	3.60265e-05	178.653	3.77638e-05	176.621	3.83395e-05	176.617	3.92163e-05
																	-1	195	3.95271e-05						176.933	3.50475e-05	176.81	3.59993e-05	178.782	3.77639e-05	176.75	3.8302e-05	176.745	3.92131e-05
																	-2	195	3.98319e-05						177.061	3.50281e-05	176.939	3.59875e-05	178.91	3.77794e-05	176.878	3.83109e-05	176.874	3.91917e-05
																	-3	195	4.02333e-05						177.19	3.50437e-05	177.068	3.59911e-05	179.039	3.77633e-05	177.007	3.83233e-05	177.003	3.9195e-05
																	-4	195	4.06766e-05						177.319	3.5029e-05	177.196	3.59593e-05	179.168	3.77518e-05	177.136	3.83095e-05	177.131	3.91877e-05
																	-5	195	4.11136e-05						177.447	3.50375e-05	177.325	3.59398e-05	179.296	3.77304e-05	177.264	3.83122e-05	177.26	3.9193e-05
																	-6	195	4.16036e-05						177.576	3.50115e-05	177.453	3.5932e-05	179.425	3.77217e-05	177.393	3.83251e-05	177.389	3.91677e-05
																	-7	195	4.19364e-05						177.705	3.50297e-05	177.582	3.59143e-05	179.554	3.77399e-05	177.522	3.83118e-05	177.517	3.91636e-05
																	-8	195	4.25587e-05						177.833	3.50121e-05	177.711	3.59334e-05	179.682	3.77332e-05	177.65	3.83126e-05	177.646	3.9177e-05
																	-9	195	4.3183e-05						177.962	3.50038e-05	177.839	3.59064e-05	179.811	3.77255e-05	177.779	3.82963e-05	177.774	3.91748e-05
																	-10	195	4.35677e-05						178.09	3.4996e-05	177.968	3.59251e-05	179.94	3.7729e-05	177.907	3.83003e-05	177.903	3.91608e-05
																	-11	195	4.41399e-05						178.219	3.50123e-05	178.097	3.59104e-05	180.068	3.76973e-05	178.036	3.82731e-05	178.032	3.91404e-05
																	-12	195	4.48297e-05								178.225	3.5874e-05	180.197	3.77204e-05	178.165	3.82772e-05	178.16	3.91244e-05
																	-13	195	4.56179e-05								178.354	3.58952e-05	180.325	3.76881e-05	178.293	3.82741e-05	178.289	3.91598e-05
																	-14	195	4.64638e-05								178.483	3.58812e-05	180.454	3.76796e-05	178.422	3.82656e-05	178.418	3.91562e-05
																	-15	195	4.70911e-05								178.611	3.58824e-05	180.583	3.76587e-05	178.551	3.82577e-05	178.546	3.91389e-05
																	-16	195	4.76545e-05								178.74	3.58717e-05	180.711	3.7644e-05	178.679	3.82216e-05	178.675	3.91156e-05
																	-17	195	4.83917e-05								178.868	3.58726e-05	180.84	3.76345e-05	178.808	3.823e-05	178.803	3.91203e-05
																	-18	195	4.90937e-05								178.997	3.5863e-05	180.969	3.76472e-05	178.937	3.82043e-05	178.932	3.91097e-05
																	-19	195	4.99175e-05								179.126	3.58788e-05	181.097	3.76181e-05	179.065	3.82346e-05	179.061	3.90961e-05
																	-20	195	4.80592e-05								179.254	3.58739e-05	181.226	3.76297e-05	179.194	3.82128e-05	179.189	3.90732e-05
																	-21	195	4.96068e-05								179.383	3.58524e-05	181.355	3.76339e-05	179.322	3.82045e-05	179.318	3.9067e-05
																	-22	195	5.09083e-05								179.511	3.58428e-05	181.483	3.76494e-05	179.451	3.82015e-05	179.447	3.90571e-05
																	-23	195	5.21472e-05								179.64	3.58228e-05	181.612	3.76151e-05	179.58	3.82032e-05	179.575	3.90735e-05
																	-24	195	5.33673e-05								179.769	3.5821e-05	181.741	3.7612e-05	179.708	3.81932e-05	179.704	3.90826e-05
																	-25	195	5.45183e-05								179.897	3.57961e-05	181.869	3.75921e-05	179.837	3.82058e-05	179.832	3.9063e-05
																	-26	195	5.56643e-05								180.026	3.57677e-05	181.998	3.75987e-05	179.966	3.82027e-05	179.961	3.90576e-05
																	-27	195	5.68232e-05								180.155	3.57582e-05	182.126	3.75709e-05	180.094	3.81658e-05	180.09	3.9063e-05
																	-28	195	5.79091e-05								180.283	3.5749e-05	182.255	3.75743e-05	180.223	3.82014e-05	180.218	3.90508e-05
																	-29	195	5.90258e-05								180.412	3.57779e-05	182.384	3.75474e-05	180.352	3.81798e-05	180.347	3.90548e-05
																	-30	195	6.00087e-05								180.54	3.57594e-05	182.512	3.75343e-05	180.48	3.81884e-05	180.476	3.90362e-05
																	-31	195	6.10469e-05								180.669	3.57433e-05	182.641	3.75551e-05	180.609	3.81993e-05	180.604	3.90247e-05
																	-32	195	6.19655e-05								180.798	3.57758e-05	182.77	3.75328e-05	180.737	3.81837e-05	180.733	3.90179e-05
																	-33	195	6.29739e-05								180.926	3.57548e-05	182.898	3.75396e-05	180.866	3.81931e-05	180.861	3.90173e-05
																	-34	195	6.39678e-05								181.055	3.57712e-05	183.027	3.75069e-05	180.995	3.81917e-05	180.99	3.90437e-05
																	-35	195	6.49576e-05								181.184	3.57714e-05	183.156	3.75012e-05	181.123	3.819e-05	181.119	3.90326e-05
																	-36	195	6.59276e-05								181.312	3.5747e-05	183.284	3.74927e-05	181.252	3.8162e-05	181.247	3.90338e-05
																	-37	195	6.69234e-05								181.441	3.57414e-05	183.413	3.75096e-05	181.381	3.81629e-05	181.376	3.90252e-05
																	-38	195	6.79232e-05								181.57	3.5748e-05	183.542	3.75001e-05	181.509	3.81369e-05	181.505	3.90573e-05
																	-39	195	6.89642e-05								181.698	3.57344e-05	183.67	3.74867e-05	181.638	3.81643e-05	181.633	3.90419e-05
																	-40	195	6.99268e-05								181.827	3.57218e-05	183.799	3.74882e-05	181.767	3.81566e-05	181.762	3.90153e-05
																	-41	195	7.08823e-05								181.955	3.5717e-05	183.927	3.74717e-05	181.895	3.81509e-05	181.89	3.9004e-05
																	-42	195	7.19186e-05								182.084	3.57167e-05	184.056	3.74819e-05	182.024	3.81397e-05	182.019	3.89974e-05
																	-43	195	7.29107e-05								182.213	3.57133e-05	184.185	3.74752e-05	182.152	3.81096e-05	182.148	3.90057e-05
																	-44	195	7.39614e-05								182.341	3.57275e-05	184.313	3.74771e-05	182.281	3.81066e-05	182.276	3.89943e-05
																	-45	195	7.49196e-05								182.47	3.5713e-05	184.442	3.74608e-05	182.41	3.81022e-05	182.405	3.9009e-05
																	-46	195	7.57878e-05								182.599	3.56618e-05	184.571	3.74635e-05	182.538	3.80808e-05	182.534	3.89738e-05
																	-47	195	7.68154e-05								182.727	3.56829e-05	184.699	3.74728e-05	182.667	3.8079e-05	182.662	3.89857e-05
																	-48	195	7.77725e-05								182.856	3.56752e-05	184.828	3.74424e-05	182.796	3.8107e-05	182.791	3.8963e-05
																	-49	195	7.87128e-05								182.984	3.56637e-05	184.957	3.7445e-05	182.924	3.81001e-05	182.919	3.89586e-05
																	-50	195	7.95315e-05								183.113	3.56494e-05	185.085	3.74373e-05	183.053	3.8118e-05	183.048	3.8949e-05
																	50	210	4.52572e-09								183.242	3.56644e-05	185.214	3.74426e-05	183.182	3.81007e-05	183.177	3.89423e-05
																	49	210	4.47731e-09								183.37	3.56448e-05	185.342	3.74385e-05	183.31	3.8091e-05	183.305	3.89296e-05
																	48	210	4.42009e-09								183.499	3.56305e-05	185.471	3.74156e-05	183.439	3.81066e-05	183.434	3.89387e-05
																	47	210	4.36996e-09								183.628	3.56231e-05	185.6	3.74076e-05	183.568	3.81015e-05	183.563	3.89081e-05
																	46	210	4.31114e-09								183.756	3.56099e-05	185.728	3.73892e-05	183.696	3.80893e-05	183.691	3.88845e-05
																	45	210	4.26934e-09								183.885	3.55937e-05	185.857	3.73882e-05	183.825	3.80939e-05	183.82	3.88863e-05
																	44	210	4.21318e-09								184.013	3.55964e-05	185.986	3.73957e-05	183.953	3.80521e-05	183.948	3.88653e-05
																	43	210	4.15973e-09								184.142	3.5603e-05	186.114	3.73624e-05	184.082	3.80384e-05	184.077	3.88348e-05
																	42	210	4.10132e-09								184.271	3.5621e-05	186.243	3.73857e-05	184.211	3.80357e-05	184.206	3.88388e-05
																	41	210	4.05414e-09								184.399	3.56153e-05	186.372	3.74109e-05	184.339	3.80375e-05	184.334	3.88412e-05
																	40	210	4.00949e-09								184.528	3.55966e-05	186.5	3.7391e-05	184.468	3.80368e-05	184.463	3.88433e-05
																	39	210	3.93818e-09								184.657	3.55869e-05	186.629	3.73944e-05	184.597	3.80328e-05	184.592	3.88294e-05
																	38	210	4.6028e-09								184.785	3.55753e-05	186.758	3.73903e-05	184.725	3.80327e-05	184.72	3.88239e-05
																	37	210	1.25598e-08								184.914	3.55697e-05	186.886	3.74079e-05	184.854	3.80118e-05	184.849	3.88069e-05
																	36	210	2.41005e-08								185.042	3.55643e-05	187.015	3.73887e-05	184.983	3.80258e-05	184.977	3.87922e-05
																	35	210	4.58588e-08								185.171	3.55472e-05	187.143	3.73812e-05	185.111	3.79761e-05	185.106	3.88188e-05
																	34	210	1.60146e-07								185.3	3.55468e-05	187.272	3.73859e-05	185.24	3.79889e-05	185.235	3.88005e-05
																	33	210	2.60828e-07								185.428	3.55327e-05	187.401	3.73381e-05	185.368	3.79864e-05	185.363	3.87914e-05
																	32	210	4.06291e-07								185.557	3.55304e-05	187.529	3.73549e-05	185.497	3.79824e-05	185.492	3.87671e-05
																	31	210	9.1352e-07								185.686	3.55082e-05	187.658	3.73473e-05	185.626	3.7978e-05	185.621	3.87915e-05
																	30	210	1.26553e-06								185.814	3.55094e-05	187.787	3.73324e-05	185.754	3.79664e-05	185.749	3.87772e-05
																	29	210	1.7064e-06								185.943	3.55157e-05	187.915	3.73221e-05	185.883	3.78992e-05	185.878	3.87689e-05
																	28	210	2.2453e-06								186.072	3.55206e-05	188.044	3.73497e-05	186.012	3.79325e-05	186.006	3.87794e-05
																	27	210	2.8853e-06								186.2	3.54919e-05	188.173	3.73652e-05	186.14	3.79295e-05	186.135	3.87691e-05
																	26	210	3.65089e-06								186.329	3.54998e-05	188.301	3.73258e-05	186.269	3.79673e-05	186.264	3.876e-05
																	25	210	4.52768e-06								186.457	3.55179e-05	188.43	3.73204e-05	186.398	3.79272e-05	186.392	3.87601e-05
																	24	210	6.52186e-06								186.586	3.55232e-05	188.559	3.73232e-05	186.526	3.79118e-05	186.521	3.8768e-05
																	23	210	7.80095e-06								186.715	3.54937e-05	188.687	3.73066e-05	186.655	3.79608e-05	186.65	3.87646e-05
																	22	210	9.1616e-06								186.843	3.54855e-05	188.816	3.7292e-05	186.784	3.79383e-05	186.778	3.87491e-05
																	21	210	1.0638e-05								186.972	3.54743e-05	188.945	3.73065e-05	186.912	3.79247e-05	186.907	3.87592e-05
																	20	210	1.22527e-05								187.101	3.54899e-05	189.073	3.72904e-05	187.041	3.79128e-05	187.035	3.87429e-05
																	19	210	1.39551e-05								187.229	3.54462e-05	189.202	3.72617e-05	187.169	3.79286e-05	187.164	3.87542e-05
																	18	210	1.57379e-05								187.358	3.5442e-05	189.33	3.72563e-05	187.298	3.79171e-05	187.293	3.87494e-05
																	17	210	1.74502e-05								187.486	3.54497e-05	189.459	3.72217e-05	187.427	3.78912e-05	187.421	3.87259e-05
																	16	210	1.91906e-05								187.615	3.5427e-05	189.588	3.72226e-05	187.555	3.78942e-05	187.55	3.86953e-05
																	15	210	2.10055e-05								187.744	3.54121e-05	189.716	3.72399e-05	187.684	3.78944e-05	187.679	3.86771e-05
																	14	210	2.27816e-05								187.872	3.54137e-05	189.845	3.72172e-05	187.813	3.78987e-05	187.807	3.86918e-05
																	13	210	2.4658e-05								188.001	3.54155e-05	189.974	3.72277e-05	187.941	3.78928e-05	187.936	3.87044e-05
																	12	210	2.65406e-05								188.13	3.5424e-05	190.102	3.7227e-05	188.07	3.78843e-05	188.064	3.86809e-05
																	11	210	2.83805e-05								188.258	3.53895e-05	190.231	3.72094e-05	188.199	3.7868e-05	188.193	3.86991e-05
																	10	210	3.02197e-05								188.387	3.54117e-05	190.36	3.71868e-05	188.327	3.78444e-05	188.322	3.86675e-05
																	9	210	3.19414e-05								188.515	3.53858e-05	190.488	3.72108e-05	188.456	3.78398e-05	188.45	3.86786e-05
																	8	210	3.35804e-05								188.644	3.53654e-05	190.617	3.71835e-05	188.585	3.78339e-05	188.579	3.86576e-05
																	7	210	3.50522e-05								188.773	3.53656e-05	190.745	3.71749e-05	188.713	3.78433e-05	188.708	3.86626e-05
																	6	210	3.63288e-05								188.901	3.53742e-05	190.874	3.71645e-05	188.842	3.78449e-05	188.836	3.86705e-05
																	5	210	3.74354e-05								189.03	3.53709e-05	191.003	3.71931e-05	188.97	3.7822e-05	188.965	3.86786e-05
																	4	210	3.82114e-05								189.159	3.53591e-05	191.131	3.71567e-05	189.099	3.78089e-05	189.094	3.86814e-05
																	3	210	3.84891e-05								189.287	3.53641e-05	191.26	3.7164e-05	189.228	3.78245e-05	189.222	3.86934e-05
																	2	210	3.83418e-05								189.416	3.53489e-05	191.389	3.71806e-05	189.356	3.78161e-05	189.351	3.86497e-05
																	1	210	3.81891e-05								189.544	3.5325e-05	191.517	3.71621e-05	189.485	3.78271e-05	189.479	3.86462e-05
																	0	210	3.79867e-05								189.673	3.53276e-05	191.646	3.71495e-05	189.614	3.78341e-05	189.608	3.86393e-05
																	-1	210	3.8059e-05								189.93	3.53307e-05	191.775	3.71585e-05	189.742	3.78037e-05	189.737	3.86185e-05
																	-2	210	3.84045e-05								190.059	3.532e-05	191.903	3.71332e-05	189.871	3.7821e-05	189.865	3.86165e-05
																	-3	210	3.8913e-05								190.188	3.53117e-05	192.032	3.715e-05	190	3.78132e-05	189.994	3.86465e-05
																	-4	210	3.94293e-05								190.316	3.52919e-05	192.161	3.71259e-05	190.128	3.77849e-05	190.123	3.86501e-05
																	-5	210	3.97518e-05								190.445	3.52862e-05	192.289	3.7144e-05	190.257	3.7805e-05	190.251	3.86295e-05
																	-6	210	4.01058e-05								190.573	3.52693e-05	192.418	3.71346e-05	190.386	3.777e-05	190.38	3.8637e-05
																	-7	210	4.04981e-05								190.702	3.52579e-05	192.546	3.71397e-05	190.514	3.77902e-05	190.508	3.86252e-05
																	-8	210	4.09611e-05								190.831	3.52689e-05	192.675	3.71072e-05	190.643	3.77625e-05	190.637	3.86111e-05
																	-9	210	4.14847e-05								190.959	3.52525e-05	192.804	3.71052e-05	190.771	3.77578e-05	190.766	3.86196e-05
																	-10	210	4.20292e-05								191.088	3.52708e-05	192.932	3.71056e-05	190.9	3.7726e-05	190.894	3.86104e-05
																	-11	210	4.27099e-05								191.216	3.52589e-05	193.061	3.71072e-05	191.029	3.77047e-05	191.023	3.86194e-05
																	-12	210	4.33626e-05								191.345	3.52455e-05	193.19	3.7081e-05	191.157	3.77311e-05	191.152	3.86128e-05
																	-13	210	4.41611e-05								191.474	3.5235e-05	193.318	3.70914e-05	191.286	3.77323e-05	191.28	3.86127e-05
																	-14	210	4.47952e-05								191.602	3.5243e-05	193.447	3.70641e-05	191.415	3.77307e-05	191.409	3.85814e-05
																	-15	210	4.53523e-05								191.731	3.52204e-05	193.576	3.70601e-05	191.543	3.77168e-05	191.537	3.85571e-05
																	-16	210	4.61419e-05								191.988	3.52174e-05	193.704	3.70501e-05	191.672	3.77274e-05	191.666	3.85508e-05
																	-17	210	4.67742e-05								192.117	3.51974e-05	193.833	3.70379e-05	191.801	3.77031e-05	191.795	3.85432e-05
																	-18	210	4.75055e-05								192.245	3.52016e-05	193.962	3.70226e-05	191.929	3.77232e-05	191.923	3.85571e-05
																	-19	210	4.83329e-05								192.374	3.52014e-05	194.09	3.70345e-05	192.058	3.77534e-05	192.052	3.85699e-05
																	-20	210	4.92257e-05								192.503	3.51666e-05	194.219	3.70185e-05	192.186	3.77276e-05	192.181	3.85713e-05
																	-21	210	4.75542e-05								192.631	3.51899e-05	194.347	3.70063e-05	192.315	3.76881e-05	192.309	3.85701e-05
																	-22	210	4.91744e-05								192.76	3.51817e-05	194.476	3.70112e-05	192.444	3.77146e-05	192.438	3.85473e-05
																	-23	210	5.05416e-05								192.889	3.51726e-05	194.605	3.70059e-05	192.572	3.76806e-05	192.566	3.85242e-05
																	-24	210	5.18312e-05								193.146	3.51488e-05	194.733	3.69819e-05	192.701	3.76673e-05	192.695	3.85416e-05
																	-25	210	5.30703e-05								193.274	3.51422e-05	194.862	3.69796e-05	192.83	3.76755e-05	192.824	3.85397e-05
																	-26	210	5.43111e-05								193.403	3.51341e-05	194.991	3.69947e-05	192.958	3.76412e-05	192.952	3.85164e-05
																	-27	210	5.54006e-05								193.532	3.51236e-05	195.119	3.70033e-05	193.087	3.76493e-05	193.081	3.85289e-05
																	-28	210	5.65201e-05								193.66	3.51286e-05	195.248	3.69619e-05	193.216	3.76283e-05	193.21	3.8519e-05
																	-29	210	5.75816e-05								193.789	3.51097e-05	195.377	3.69769e-05	193.344	3.76404e-05	193.338	3.85e-05
																	-30	210	5.87294e-05								193.918	3.51239e-05	195.505	3.69859e-05	193.473	3.76158e-05	193.467	3.84741e-05
																	-31	210	5.97593e-05								194.046	3.51221e-05	195.634	3.69931e-05	193.602	3.76186e-05	193.596	3.85071e-05
																	-32	210	6.08042e-05								194.175	3.51281e-05	195.762	3.69485e-05	193.73	3.75748e-05	193.724	3.85032e-05
																	-33	210	6.15648e-05								194.304	3.51348e-05	195.891	3.69554e-05	193.859	3.7584e-05	193.853	3.85203e-05
																	-34	210	6.25609e-05								194.432	3.51234e-05	196.02	3.69133e-05	193.987	3.75953e-05	193.981	3.85078e-05
																	-35	210	6.34989e-05								194.561	3.51182e-05	196.148	3.69383e-05	194.116	3.75881e-05	194.11	3.8485e-05
																	-36	210	6.44619e-05								194.689	3.50946e-05	196.277	3.69588e-05	194.245	3.7557e-05	194.239	3.84743e-05
																	-37	210	6.5481e-05								194.818	3.50948e-05	196.406	3.69448e-05	194.373	3.75681e-05	194.367	3.84923e-05
																	-38	210	6.64751e-05								194.947	3.51023e-05	196.534	3.69516e-05	194.502	3.75574e-05	194.496	3.84652e-05
																	-39	210	6.74899e-05								195.075	3.51037e-05	196.663	3.69588e-05	194.631	3.75689e-05	194.625	3.84342e-05
																	-40	210	6.84986e-05								195.204	3.50982e-05	196.792	3.69492e-05	194.759	3.7572e-05	194.753	3.84493e-05
																	-41	210	6.96043e-05								195.332	3.5057e-05	196.92	3.6932e-05	194.888	3.75359e-05	194.882	3.84076e-05
																	-42	210	7.07075e-05								195.461	3.5073e-05	197.049	3.69266e-05	195.017	3.75356e-05	195.01	3.84112e-05
																	-43	210	7.17748e-05								195.59	3.5067e-05	197.178	3.69329e-05	195.145	3.75293e-05	195.139	3.84128e-05
																	-44	210	7.27164e-05								195.847	3.50478e-05	197.306	3.69298e-05	195.274	3.75457e-05	195.268	3.84337e-05
																	-45	210	7.36232e-05								195.976	3.50381e-05	197.435	3.69465e-05	195.403	3.75173e-05	195.396	3.84254e-05
																	-46	210	7.46218e-05								196.104	3.50286e-05	197.563	3.69234e-05	195.531	3.75206e-05	195.525	3.84549e-05
																	-47	210	7.55422e-05								196.233	3.5028e-05	197.692	3.69489e-05	195.66	3.75118e-05	195.654	3.84336e-05
																	-48	210	7.65057e-05								196.361	3.50167e-05	197.821	3.6936e-05	195.788	3.75222e-05	195.782	3.84322e-05
																	-49	210	7.73884e-05								196.49	3.50306e-05	197.949	3.68879e-05	195.917	3.75042e-05	195.911	3.84295e-05
																	-50	210	7.83138e-05								196.619	3.50135e-05	198.078	3.68996e-05	196.046	3.74972e-05	196.039	3.84261e-05
																	50	225	4.3655e-09								196.747	3.50081e-05	198.207	3.6874e-05	196.174	3.74656e-05	196.168	3.84275e-05
																	49	225	4.32487e-09										198.335	3.68722e-05	196.303	3.74623e-05	196.297	3.8445e-05
																	48	225	4.2892e-09										198.464	3.6872e-05	196.432	3.74646e-05	196.425	3.84422e-05
																	47	225	4.23899e-09										198.593	3.68556e-05	196.56	3.74599e-05	196.554	3.8434e-05
																	46	225	4.19295e-09										198.721	3.68525e-05	196.689	3.74754e-05	196.683	3.84306e-05
																	45	225	4.16255e-09										198.85	3.68578e-05	196.818	3.74798e-05	196.811	3.84292e-05
																	44	225	4.12984e-09										198.979	3.68382e-05	196.946	3.74718e-05	196.94	3.84295e-05
																	43	225	4.09268e-09										199.107	3.68397e-05	197.075	3.74909e-05	197.068	3.84239e-05
																	42	225	4.05707e-09										199.236	3.6829e-05	197.204	3.74583e-05	197.197	3.84167e-05
																	41	225	4.04204e-09										199.364	3.68366e-05	197.332	3.74651e-05	197.326	3.84192e-05
																	40	225	4.00691e-09										199.493	3.68296e-05	197.461	3.74612e-05	197.454	3.84143e-05
																	39	225	3.88221e-09										199.622	3.68345e-05	197.589	3.74629e-05	197.583	3.84001e-05
																	38	225	3.88441e-09										199.75	3.68287e-05	197.718	3.74668e-05	197.712	3.83993e-05
																	37	225	3.88662e-09										199.879	3.68076e-05	197.847	3.74246e-05	197.84	3.84001e-05
																	36	225	3.934e-09										200.008	3.67883e-05	197.975	3.7456e-05	197.969	3.84195e-05
																	35	225	4.13658e-09										200.136	3.67961e-05	198.104	3.74496e-05	198.097	3.83895e-05
																	34	225	4.87996e-09										200.265	3.68218e-05	198.233	3.74407e-05	198.226	3.83807e-05
																	33	225	1.23617e-08										200.394	3.6808e-05	198.361	3.74334e-05	198.355	3.83773e-05
																	32	225	2.24185e-08										200.522	3.68113e-05	198.49	3.74101e-05	198.483	3.83589e-05
																	31	225	4.17694e-08										200.651	3.67922e-05	198.619	3.74062e-05	198.612	3.83577e-05
																	30	225	1.3055e-07										200.779	3.67955e-05	198.747	3.74271e-05	198.741	3.8357e-05
																	29	225	2.12393e-07										200.908	3.68243e-05	198.876	3.74234e-05	198.869	3.83503e-05
																	28	225	3.2755e-07										201.037	3.68081e-05	199.004	3.73892e-05	198.998	3.83764e-05
																	27	225	4.86709e-07										201.165	3.68108e-05	199.133	3.73909e-05	199.126	3.83532e-05
																	26	225	9.46851e-07										201.294	3.67897e-05	199.262	3.73693e-05	199.255	3.83282e-05
																	25	225	1.26861e-06										201.423	3.6771e-05	199.39	3.73957e-05	199.384	3.8331e-05
																	24	225	1.66249e-06										201.551	3.67418e-05	199.519	3.73518e-05	199.512	3.83451e-05
																	23	225	2.13702e-06										201.68	3.67422e-05	199.648	3.73603e-05	199.641	3.83707e-05
																	22	225	2.70155e-06										201.809	3.67482e-05	199.776	3.73721e-05	199.77	3.83713e-05
																	21	225	3.3556e-06										201.937	3.67288e-05	199.905	3.73626e-05	199.898	3.83432e-05
																	20	225	4.09707e-06										202.066	3.66964e-05	200.034	3.73434e-05	200.027	3.83192e-05
																	19	225	4.94018e-06										202.195	3.67128e-05	200.162	3.73472e-05	200.155	3.83251e-05
																	18	225	6.6677e-06										202.323	3.6698e-05	200.291	3.7334e-05	200.284	3.83452e-05
																	17	225	7.85915e-06										202.452	3.66763e-05	200.42	3.73401e-05	200.413	3.83303e-05
																	16	225	9.14305e-06										202.58	3.66993e-05	200.548	3.73309e-05	200.541	3.83048e-05
																	15	225	1.05313e-05										202.709	3.66962e-05	200.677	3.73492e-05	200.67	3.82858e-05
																	14	225	1.1984e-05										202.838	3.66743e-05	200.805	3.73489e-05	200.799	3.83071e-05
																	13	225	1.3482e-05										202.966	3.66716e-05	200.934	3.73233e-05	200.927	3.83102e-05
																	12	225	1.50626e-05										203.095	3.66623e-05	201.063	3.73221e-05	201.056	3.8316e-05
																	11	225	1.66205e-05										203.224	3.66625e-05	201.191	3.73144e-05	201.184	3.83144e-05
																	10	225	1.78659e-05										203.352	3.6639e-05	201.32	3.73096e-05	201.313	3.82983e-05
																	9	225	1.95146e-05										203.481	3.66351e-05	201.449	3.72911e-05	201.442	3.83054e-05
																	8	225	2.11123e-05										203.61	3.6635e-05	201.577	3.7307e-05	201.57	3.8287e-05
																	7	225	2.27703e-05										203.738	3.66517e-05	201.706	3.7321e-05	201.699	3.82471e-05
																	6	225	2.44267e-05										203.867	3.66449e-05	201.835	3.73228e-05	201.828	3.82834e-05
																	5	225	2.6018e-05										203.996	3.66362e-05	201.963	3.73396e-05	201.956	3.82684e-05
																	4	225	2.76034e-05										204.124	3.66153e-05	202.092	3.73259e-05	202.085	3.82702e-05
																	3	225	2.9055e-05										204.253	3.66123e-05	202.221	3.72984e-05	202.213	3.82649e-05
																	2	225	3.03676e-05										204.381	3.66388e-05	202.349	3.72955e-05	202.342	3.82511e-05
																	1	225	3.14761e-05										204.51	3.66298e-05	202.478	3.73155e-05	202.471	3.82205e-05
																	0	225	3.22739e-05										204.639	3.66232e-05	202.606	3.7289e-05	202.599	3.82419e-05
																	-1	225	3.28176e-05										204.767	3.66222e-05	202.735	3.72663e-05	202.728	3.8254e-05
																	-2	225	3.30842e-05										204.896	3.6611e-05	202.864	3.72569e-05	202.857	3.82243e-05
																	-3	225	3.32783e-05										205.025	3.65986e-05	202.992	3.72673e-05	202.985	3.82149e-05
																	-4	225	3.36327e-05										205.153	3.66055e-05	203.121	3.72699e-05	203.114	3.8178e-05
																	-5	225	3.40729e-05										205.282	3.6593e-05	203.25	3.72418e-05	203.243	3.81918e-05
																	-6	225	3.44335e-05										205.411	3.65979e-05	203.378	3.72468e-05	203.371	3.81848e-05
																	-7	225	3.47917e-05										205.539	3.65948e-05	203.507	3.72552e-05	203.5	3.81803e-05
																	-8	225	3.53043e-05										205.668	3.6583e-05	203.636	3.72494e-05	203.628	3.81757e-05
																	-9	225	3.57903e-05										205.797	3.66308e-05	203.764	3.7218e-05	203.757	3.81623e-05
																	-10	225	3.64348e-05										205.925	3.66053e-05	203.893	3.72218e-05	203.886	3.81654e-05
																	-11	225	3.7124e-05										206.054	3.65941e-05	204.021	3.72007e-05	204.014	3.81469e-05
																	-12	225	3.7811e-05										206.182	3.65902e-05	204.15	3.72143e-05	204.143	3.81816e-05
																	-13	225	3.84339e-05										206.311	3.65742e-05	204.279	3.72147e-05	204.272	3.81906e-05
																	-14	225	3.92689e-05										206.44	3.65759e-05	204.407	3.72117e-05	204.4	3.81472e-05
																	-15	225	4.01411e-05										206.568	3.6577e-05	204.536	3.72077e-05	204.529	3.81468e-05
																	-16	225	4.10638e-05										206.697	3.65613e-05	204.665	3.72107e-05	204.657	3.81508e-05
																	-17	225	4.20126e-05										206.826	3.65561e-05	204.793	3.72153e-05	204.786	3.81525e-05
																	-18	225	4.29586e-05										206.954	3.65868e-05	204.922	3.71914e-05	204.915	3.81503e-05
																	-19	225	4.39491e-05										207.083	3.65403e-05	205.051	3.71589e-05	205.043	3.81484e-05
																	-20	225	4.48544e-05										207.212	3.65184e-05	205.179	3.71908e-05	205.172	3.81495e-05
																	-21	225	4.56927e-05										207.34	3.65491e-05	205.308	3.71666e-05	205.301	3.81587e-05
																	-22	225	4.67188e-05										207.469	3.65316e-05	205.437	3.7176e-05	205.429	3.81448e-05
																	-23	225	4.75891e-05										207.597	3.65096e-05	205.565	3.71735e-05	205.558	3.8135e-05
																	-24	225	4.8558e-05										207.726	3.65183e-05	205.694	3.71778e-05	205.687	3.81397e-05
																	-25	225	4.96294e-05										207.855	3.65043e-05	205.822	3.71676e-05	205.815	3.8119e-05
																	-26	225	4.8337e-05										207.983	3.64897e-05	205.951	3.71728e-05	205.944	3.81197e-05
																	-27	225	4.99634e-05										208.112	3.6497e-05	206.08	3.71862e-05	206.072	3.81226e-05
																	-28	225	5.14155e-05										208.241	3.64925e-05	206.208	3.71589e-05	206.201	3.81157e-05
																	-29	225	5.28263e-05										208.369	3.6483e-05	206.337	3.71335e-05	206.33	3.81195e-05
																	-30	225	5.41448e-05										208.498	3.64599e-05	206.466	3.71556e-05	206.458	3.81461e-05
																	-31	225	5.54799e-05										208.627	3.64741e-05	206.594	3.71284e-05	206.587	3.81058e-05
																	-32	225	5.66827e-05										208.755	3.64699e-05	206.723	3.71546e-05	206.716	3.80981e-05
																	-33	225	5.78409e-05										208.884	3.64597e-05	206.852	3.71611e-05	206.844	3.81016e-05
																	-34	225	5.88983e-05										209.013	3.64937e-05	206.98	3.71391e-05	206.973	3.8081e-05
																	-35	225	5.99031e-05										209.141	3.64587e-05	207.109	3.71392e-05	207.101	3.80921e-05
																	-36	225	6.1062e-05										209.27	3.64431e-05	207.238	3.71478e-05	207.23	3.80994e-05
																	-37	225	6.21913e-05										209.398	3.64515e-05	207.366	3.71148e-05	207.359	3.80979e-05
																	-38	225	6.32036e-05										209.527	3.64525e-05	207.495	3.71078e-05	207.487	3.80606e-05
																	-39	225	6.43313e-05										209.656	3.64476e-05	207.623	3.71082e-05	207.616	3.80767e-05
																	-40	225	6.547e-05										209.784	3.64369e-05	207.752	3.7078e-05	207.745	3.80906e-05
																	-41	225	6.65623e-05										209.913	3.64378e-05	207.881	3.70754e-05	207.873	3.80616e-05
																	-42	225	6.76608e-05										210.042	3.64328e-05	208.009	3.70861e-05	208.002	3.80603e-05
																	-43	225	6.87567e-05										210.17	3.64386e-05	208.138	3.71031e-05	208.131	3.80496e-05
																	-44	225	6.98654e-05										210.299	3.64145e-05	208.267	3.70539e-05	208.259	3.80286e-05
																	-45	225	7.10158e-05										210.428	3.64119e-05	208.395	3.70388e-05	208.388	3.80245e-05
																	-46	225	7.21382e-05										210.556	3.63871e-05	208.524	3.70264e-05	208.516	3.80242e-05
																	-47	225	7.31048e-05										210.685	3.63885e-05	208.653	3.70195e-05	208.645	3.79946e-05
																	-48	225	7.41295e-05										210.814	3.64061e-05	208.781	3.70163e-05	208.774	3.80041e-05
																	-49	225	7.51996e-05										210.942	3.6411e-05	208.91	3.70002e-05	208.902	3.79945e-05
																	-50	225	7.61141e-05										211.071	3.63715e-05	209.038	3.69823e-05	209.031	3.79818e-05
																	50	240	4.18446e-09										211.199	3.63591e-05	209.167	3.69783e-05	209.16	3.79571e-05
																	49	240	4.13635e-09										211.328	3.63916e-05	209.296	3.69938e-05	209.288	3.79589e-05
																	48	240	4.09953e-09										211.457	3.63677e-05	209.424	3.69874e-05	209.417	3.79445e-05
																	47	240	4.06599e-09										211.585	3.63762e-05	209.553	3.69813e-05	209.546	3.79505e-05
																	46	240	4.02393e-09										211.714	3.637e-05	209.682	3.69914e-05	209.674	3.79626e-05
																	45	240	3.88174e-09										211.843	3.63446e-05	209.81	3.69668e-05	209.803	3.79521e-05
																	44	240	3.88072e-09										211.971	3.63452e-05	209.939	3.69781e-05	209.931	3.7932e-05
																	43	240	3.86127e-09										212.1	3.63511e-05	210.068	3.69828e-05	210.06	3.79331e-05
																	42	240	3.8319e-09										212.229	3.63494e-05	210.196	3.6972e-05	210.189	3.79523e-05
																	41	240	3.8137e-09										212.357	3.63397e-05	210.325	3.69817e-05	210.317	3.79577e-05
																	40	240	3.78501e-09										212.486	3.63205e-05	210.453	3.69506e-05	210.446	3.79399e-05
																	39	240	3.75955e-09										212.615	3.63276e-05	210.582	3.69438e-05	210.575	3.79228e-05
																	38	240	3.74513e-09										212.743	3.63147e-05	210.711	3.69202e-05	210.703	3.79136e-05
																	37	240	3.72185e-09										212.872	3.63082e-05	210.839	3.69246e-05	210.832	3.7918e-05
																	36	240	3.71029e-09										213	3.63074e-05	210.968	3.6922e-05	210.96	3.79055e-05
																	35	240	3.68243e-09										213.129	3.62992e-05	211.097	3.69406e-05	211.089	3.78967e-05
																	34	240	3.67948e-09										213.258	3.62851e-05	211.225	3.69303e-05	211.218	3.78821e-05
																	33	240	3.66108e-09										213.386	3.62911e-05	211.354	3.6919e-05	211.346	3.78788e-05
																	32	240	3.69546e-09										213.515	3.62695e-05	211.483	3.69068e-05	211.475	3.7879e-05
																	31	240	3.82175e-09										213.644	3.62855e-05	211.611	3.69128e-05	211.604	3.78835e-05
																	30	240	4.22058e-09										213.772	3.63039e-05	211.74	3.68835e-05	211.732	3.79037e-05
																	29	240	7.22428e-09										213.901	3.6302e-05	211.868	3.68619e-05	211.861	3.78927e-05
																	28	240	1.1831e-08										214.03	3.62921e-05	211.997	3.68582e-05	211.99	3.78886e-05
																	27	240	2.07684e-08										214.158	3.62879e-05	212.126	3.68546e-05	212.118	3.78699e-05
																	26	240	3.67989e-08										214.287	3.62541e-05	212.254	3.68765e-05	212.247	3.78755e-05
																	25	240	9.96007e-08										214.415	3.62822e-05	212.383	3.68818e-05	212.375	3.78881e-05
																	24	240	1.58726e-07										214.544	3.62429e-05	212.512	3.68644e-05	212.504	3.78714e-05
																	23	240	2.41935e-07										214.673	3.62592e-05	212.64	3.68599e-05	212.633	3.7867e-05
																	22	240	3.56107e-07										214.801	3.6246e-05	212.769	3.68254e-05	212.761	3.78696e-05
																	21	240	6.53194e-07										214.93	3.62402e-05	212.898	3.68491e-05	212.89	3.785e-05
																	20	240	8.82226e-07										215.059	3.62437e-05	213.026	3.68494e-05	213.019	3.78408e-05
																	19	240	1.15324e-06										215.187	3.62484e-05	213.155	3.68251e-05	213.147	3.78662e-05
																	18	240	1.47833e-06										215.316	3.62595e-05	213.283	3.68226e-05	213.276	3.78609e-05
																	17	240	1.87118e-06										215.445	3.62365e-05	213.412	3.68253e-05	213.404	3.78374e-05
																	16	240	2.33474e-06										215.573	3.62191e-05	213.541	3.68115e-05	213.533	3.78164e-05
																	15	240	2.8726e-06										215.702	3.62126e-05	213.669	3.68034e-05	213.662	3.77896e-05
																	14	240	3.49144e-06										215.831	3.621e-05	213.798	3.6791e-05	213.79	3.77882e-05
																	13	240	4.19109e-06										215.959	3.62057e-05	213.927	3.68123e-05	213.919	3.78e-05
																	12	240	4.94885e-06										216.088	3.62133e-05	214.055	3.67932e-05	214.048	3.78151e-05
																	11	240	6.26599e-06										216.216	3.61966e-05	214.184	3.67915e-05	214.176	3.78021e-05
																	10	240	7.27497e-06										216.345	3.62194e-05	214.313	3.67851e-05	214.305	3.77617e-05
																	9	240	8.3557e-06										216.474	3.62284e-05	214.441	3.67995e-05	214.433	3.77693e-05
																	8	240	9.51403e-06										216.602	3.62129e-05	214.57	3.68206e-05	214.562	3.77846e-05
																	7	240	1.0743e-05										216.731	3.61855e-05	214.699	3.67856e-05	214.691	3.77871e-05
																	6	240	1.19958e-05										216.86	3.61914e-05	214.827	3.67803e-05	214.819	3.77962e-05
																	5	240	1.32905e-05										216.988	3.61503e-05	214.956	3.67999e-05	214.948	3.7764e-05
																	4	240	1.45021e-05										217.117	3.61642e-05	215.084	3.67837e-05	215.077	3.77644e-05
																	3	240	1.5861e-05										217.246	3.61418e-05	215.213	3.67844e-05	215.205	3.77754e-05
																	2	240	1.72738e-05										217.374	3.61357e-05	215.342	3.6789e-05	215.334	3.77592e-05
																	1	240	1.87088e-05										217.503	3.61796e-05	215.47	3.67643e-05	215.463	3.77602e-05
																	0	240	2.01237e-05										217.632	3.61661e-05	215.599	3.67916e-05	215.591	3.77732e-05
																	-1	240	2.14614e-05										217.76	3.61451e-05	215.728	3.6795e-05	215.72	3.77733e-05
																	-2	240	2.27052e-05										217.889	3.61228e-05	215.856	3.68063e-05	215.848	3.77466e-05
																	-3	240	2.38177e-05										218.017	3.61353e-05	215.985	3.68098e-05	215.977	3.77509e-05
																	-4	240	2.48359e-05										218.146	3.61186e-05	216.114	3.68013e-05	216.106	3.77655e-05
																	-5	240	2.57537e-05										218.275	3.61166e-05	216.242	3.67942e-05	216.234	3.77428e-05
																	-6	240	2.64426e-05										218.403	3.6111e-05	216.371	3.67749e-05	216.363	3.77494e-05
																	-7	240	2.70539e-05										218.532	3.60842e-05	216.5	3.67724e-05	216.492	3.77278e-05
																	-8	240	2.7477e-05										218.661	3.60599e-05	216.628	3.68053e-05	216.62	3.77247e-05
																	-9	240	2.78461e-05										218.789	3.60762e-05	216.757	3.67934e-05	216.749	3.77285e-05
																	-10	240	2.85373e-05										218.918	3.60887e-05	216.885	3.67748e-05	216.877	3.77217e-05
																	-11	240	2.93018e-05										219.047	3.60614e-05	217.014	3.6772e-05	217.006	3.77414e-05
																	-12	240	2.99526e-05										219.175	3.60577e-05	217.143	3.67687e-05	217.135	3.77202e-05
																	-13	240	3.06372e-05										219.304	3.60496e-05	217.271	3.67522e-05	217.263	3.77291e-05
																	-14	240	3.14121e-05										219.432	3.60294e-05	217.4	3.67472e-05	217.392	3.76977e-05
																	-15	240	3.22918e-05										219.561	3.60385e-05	217.529	3.67539e-05	217.521	3.76831e-05
																	-16	240	3.3255e-05										219.69	3.60291e-05	217.657	3.67587e-05	217.649	3.76917e-05
																	-17	240	3.42286e-05										219.818	3.60095e-05	217.786	3.6765e-05	217.778	3.7696e-05
																	-18	240	3.52143e-05										219.947	3.59899e-05	217.915	3.67509e-05	217.906	3.765e-05
																	-19	240	3.62376e-05										220.076	3.60012e-05	218.043	3.6739e-05	218.035	3.76755e-05
																	-20	240	3.73793e-05										220.204	3.60093e-05	218.172	3.67343e-05	218.164	3.767e-05
																	-21	240	3.8493e-05										220.333	3.60026e-05	218.301	3.67267e-05	218.292	3.76894e-05
																	-22	240	3.96832e-05										220.462	3.60215e-05	218.429	3.67409e-05	218.421	3.76849e-05
																	-23	240	4.08644e-05										220.59	3.59899e-05	218.558	3.67128e-05	218.55	3.76741e-05
																	-24	240	4.20561e-05										220.719	3.59802e-05	218.686	3.672e-05	218.678	3.76978e-05
																	-25	240	4.31466e-05										220.848	3.602e-05	218.815	3.67009e-05	218.807	3.77165e-05
																	-26	240	4.42884e-05										220.976	3.59909e-05	218.944	3.66972e-05	218.935	3.76954e-05
																	-27	240	4.5307e-05										221.105	3.59985e-05	219.072	3.66921e-05	219.064	3.76708e-05
																	-28	240	4.64573e-05										221.233	3.59897e-05	219.201	3.66412e-05	219.193	3.7702e-05
																	-29	240	4.75541e-05										221.362	3.59982e-05	219.33	3.66663e-05	219.321	3.76879e-05
																	-30	240	4.87217e-05										221.491	3.59935e-05	219.458	3.66734e-05	219.45	3.76863e-05
																	-31	240	4.9882e-05										221.619	3.59842e-05	219.587	3.66519e-05	219.579	3.7674e-05
																	-32	240	4.89868e-05										221.748	3.59842e-05	219.716	3.66689e-05	219.707	3.76129e-05
																	-33	240	5.07888e-05										221.877	3.59665e-05	219.844	3.66485e-05	219.836	3.76361e-05
																	-34	240	5.23751e-05										222.005	3.5935e-05	219.973	3.66447e-05	219.965	3.76229e-05
																	-35	240	5.38496e-05										222.134	3.59445e-05	220.102	3.66347e-05	220.093	3.76404e-05
																	-36	240	5.52858e-05										222.263	3.59137e-05	220.23	3.66636e-05	220.222	3.7587e-05
																	-37	240	5.66307e-05										222.391	3.59325e-05	220.359	3.66498e-05	220.351	3.75954e-05
																	-38	240	5.7741e-05										222.52	3.59145e-05	220.487	3.6636e-05	220.479	3.76038e-05
																	-39	240	5.89796e-05										222.649	3.5896e-05	220.616	3.6617e-05	220.608	3.76252e-05
																	-40	240	6.01388e-05										222.777	3.58891e-05	220.745	3.66182e-05	220.736	3.76181e-05
																	-41	240	6.14135e-05										222.906	3.59106e-05	220.873	3.66133e-05	220.865	3.76238e-05
																	-42	240	6.26392e-05										223.034	3.59336e-05	221.002	3.66144e-05	220.994	3.76269e-05
																	-43	240	6.38255e-05										223.163	3.59029e-05	221.131	3.66158e-05	221.122	3.7607e-05
																	-44	240	6.5079e-05										223.292	3.59081e-05	221.259	3.66154e-05	221.251	3.76135e-05
																	-45	240	6.63326e-05										223.42	3.59171e-05	221.388	3.6603e-05	221.38	3.76195e-05
																	-46	240	6.75727e-05										223.549	3.59085e-05	221.517	3.65981e-05	221.508	3.76046e-05
																	-47	240	6.86443e-05										223.678	3.59169e-05	221.645	3.66078e-05	221.637	3.75991e-05
																	-48	240	6.97917e-05										223.806	3.58982e-05	221.774	3.66003e-05	221.765	3.75984e-05
																	-49	240	7.08624e-05										223.935	3.58669e-05	221.902	3.66066e-05	221.894	3.7602e-05
																	-50	240	7.19175e-05										224.064	3.58688e-05	222.031	3.66021e-05	222.023	3.76196e-05
																	50	255	3.71969e-09										224.192	3.58637e-05	222.16	3.66052e-05	222.151	3.75974e-05
																	49	255	3.67792e-09										224.321	3.58814e-05	222.288	3.66271e-05	222.28	3.75931e-05
																	48	255	3.65401e-09										224.449	3.58771e-05	222.417	3.66317e-05	222.409	3.75932e-05
																	47	255	3.62657e-09										224.578	3.58603e-05	222.546	3.66075e-05	222.537	3.75864e-05
																	46	255	3.60509e-09										224.707	3.58781e-05	222.674	3.66254e-05	222.666	3.75788e-05
																	45	255	3.59197e-09										224.835	3.58815e-05	222.803	3.66068e-05	222.794	3.75787e-05
																	44	255	3.57896e-09										224.964	3.5885e-05	222.932	3.66066e-05	222.923	3.75645e-05
																	43	255	3.55938e-09										225.093	3.5851e-05	223.06	3.65923e-05	223.052	3.75644e-05
																	42	255	3.53951e-09										225.221	3.58406e-05	223.189	3.66207e-05	223.18	3.75692e-05
																	41	255	3.53494e-09										225.35	3.58575e-05	223.318	3.66284e-05	223.309	3.756e-05
																	40	255	3.52156e-09										225.479	3.58084e-05	223.446	3.66143e-05	223.438	3.75812e-05
																	39	255	3.506e-09										225.607	3.58019e-05	223.575	3.66317e-05	223.566	3.75647e-05
																	38	255	3.49924e-09										225.736	3.58042e-05	223.703	3.66032e-05	223.695	3.75706e-05
																	37	255	3.50138e-09										225.865	3.5817e-05	223.832	3.6602e-05	223.823	3.75401e-05
																	36	255	3.49004e-09										225.993	3.58035e-05	223.961	3.66015e-05	223.952	3.75293e-05
																	35	255	3.48475e-09										226.122	3.57967e-05	224.089	3.66027e-05	224.081	3.75598e-05
																	34	255	3.48627e-09										226.25	3.57707e-05	224.218	3.65922e-05	224.209	3.75634e-05
																	33	255	3.47759e-09										226.379	3.57583e-05	224.347	3.65717e-05	224.338	3.75625e-05
																	32	255	3.47271e-09										226.508	3.58069e-05	224.475	3.65659e-05	224.467	3.75371e-05
																	31	255	3.47191e-09										226.636	3.58e-05	224.604	3.65691e-05	224.595	3.75108e-05
																	30	255	3.47203e-09										226.765	3.57963e-05	224.733	3.65424e-05	224.724	3.75399e-05
																	29	255	3.47471e-09										226.894	3.57805e-05	224.861	3.65591e-05	224.853	3.75246e-05
																	28	255	3.47736e-09										227.022	3.57699e-05	224.99	3.65517e-05	224.981	3.75351e-05
																	27	255	3.50422e-09										227.151	3.5783e-05	225.119	3.65383e-05	225.11	3.75137e-05
																	26	255	3.61907e-09										227.28	3.57751e-05	225.247	3.65709e-05	225.238	3.74944e-05
																	25	255	3.88672e-09										227.408	3.57552e-05	225.376	3.65752e-05	225.367	3.74932e-05
																	24	255	4.51332e-09										227.537	3.57701e-05	225.504	3.65613e-05	225.496	3.74949e-05
																	23	255	7.53881e-09										227.665	3.57527e-05	225.633	3.65569e-05	225.624	3.74841e-05
																	22	255	1.19832e-08										227.794	3.57471e-05	225.762	3.65369e-05	225.753	3.74804e-05
																	21	255	1.93789e-08										227.923	3.57464e-05	225.89	3.65423e-05	225.882	3.75081e-05
																	20	255	3.15018e-08										228.051	3.57457e-05	226.019	3.65324e-05	226.01	3.74914e-05
																	19	255	7.02652e-08										228.18	3.57385e-05	226.148	3.65492e-05	226.139	3.7486e-05
																	18	255	1.10896e-07										228.309	3.57331e-05	226.276	3.6537e-05	226.267	3.74798e-05
																	17	255	1.68969e-07										228.437	3.57365e-05	226.405	3.65223e-05	226.396	3.74638e-05
																	16	255	2.49175e-07										228.566	3.57384e-05	226.534	3.64955e-05	226.525	3.74574e-05
																	15	255	3.55859e-07										228.695	3.56927e-05	226.662	3.65161e-05	226.653	3.74583e-05
																	14	255	4.958e-07										228.823	3.57017e-05	226.791	3.65214e-05	226.782	3.74518e-05
																	13	255	7.99687e-07										228.952	3.57175e-05	226.92	3.64889e-05	226.911	3.74435e-05
																	12	255	1.04431e-06										229.081	3.56954e-05	227.048	3.65186e-05	227.039	3.74379e-05
																	11	255	1.33321e-06										229.209	3.5672e-05	227.177	3.64922e-05	227.168	3.74279e-05
																	10	255	1.67569e-06										229.338	3.56652e-05	227.305	3.65019e-05	227.296	3.74184e-05
																	9	255	2.06909e-06										229.466	3.56736e-05	227.434	3.64908e-05	227.425	3.74291e-05
																	8	255	2.5241e-06										229.595	3.56793e-05	227.563	3.64911e-05	227.554	3.74219e-05
																	7	255	3.05627e-06										229.724	3.56654e-05	227.691	3.65021e-05	227.682	3.74014e-05
																	6	255	3.63839e-06										229.852	3.56684e-05	227.82	3.65072e-05	227.811	3.74135e-05
																	5	255	4.31114e-06										229.981	3.56589e-05	227.949	3.64931e-05	227.94	3.73977e-05
																	4	255	5.3262e-06										230.11	3.56622e-05	228.077	3.64914e-05	228.068	3.73701e-05
																	3	255	6.22202e-06										230.238	3.56634e-05	228.206	3.64918e-05	228.197	3.73641e-05
																	2	255	7.17794e-06										230.367	3.56338e-05	228.335	3.64803e-05	228.326	3.73719e-05
																	1	255	8.15941e-06										230.495	3.56399e-05	228.463	3.6466e-05	228.454	3.73869e-05
																	0	255	9.19022e-06										230.624	3.5646e-05	228.592	3.64678e-05	228.583	3.73905e-05
																	-1	255	1.01988e-05										230.753	3.56213e-05	228.72	3.64643e-05	228.711	3.73685e-05
																	-2	255	1.13215e-05										230.881	3.56153e-05	228.849	3.64688e-05	228.84	3.74111e-05
																	-3	255	1.24772e-05										231.01	3.55862e-05	228.978	3.6462e-05	228.969	3.73805e-05
																	-4	255	1.35929e-05										231.139	3.55594e-05	229.106	3.64154e-05	229.097	3.73846e-05
																	-5	255	1.46556e-05										231.267	3.55449e-05	229.235	3.6425e-05	229.226	3.73874e-05
																	-6	255	1.57574e-05										231.396	3.55701e-05	229.364	3.64092e-05	229.355	3.74003e-05
																	-7	255	1.68575e-05										231.525	3.55715e-05	229.492	3.64276e-05	229.483	3.73654e-05
																	-8	255	1.78636e-05										231.653	3.55622e-05	229.621	3.64031e-05	229.612	3.73778e-05
																	-9	255	1.88021e-05										231.782	3.55677e-05	229.75	3.64153e-05	229.74	3.73744e-05
																	-10	255	1.97246e-05										231.91	3.55905e-05	229.878	3.63989e-05	229.869	3.73795e-05
																	-11	255	2.04732e-05										232.039	3.56095e-05	230.007	3.63867e-05	229.998	3.73718e-05
																	-12	255	2.1176e-05										232.168	3.55832e-05	230.136	3.64096e-05	230.126	3.73569e-05
																	-13	255	2.19798e-05										232.296	3.55661e-05	230.264	3.6396e-05	230.255	3.73257e-05
																	-14	255	2.2825e-05										232.425	3.5539e-05	230.393	3.64096e-05	230.384	3.73318e-05
																	-15	255	2.36145e-05										232.554	3.55433e-05	230.521	3.63967e-05	230.512	3.73429e-05
																	-16	255	2.45506e-05										232.682	3.55321e-05	230.65	3.63817e-05	230.641	3.7328e-05
																	-17	255	2.55934e-05										232.811	3.55097e-05	230.779	3.63857e-05	230.77	3.73439e-05
																	-18	255	2.65876e-05										232.94	3.55209e-05	230.907	3.63958e-05	230.898	3.73281e-05
																	-19	255	2.76212e-05										233.068	3.55168e-05	231.036	3.63847e-05	231.027	3.73159e-05
																	-20	255	2.88471e-05										233.197	3.55079e-05	231.165	3.64044e-05	231.155	3.73014e-05
																	-21	255	3.01263e-05										233.326	3.55317e-05	231.293	3.63714e-05	231.284	3.73165e-05
																	-22	255	3.1372e-05										233.454	3.55271e-05	231.422	3.63536e-05	231.413	3.73177e-05
																	-23	255	3.25814e-05										233.583	3.55111e-05	231.551	3.63581e-05	231.541	3.73044e-05
																	-24	255	3.39057e-05										233.711	3.55313e-05	231.679	3.63331e-05	231.67	3.72976e-05
																	-25	255	3.52325e-05										233.84	3.55229e-05	231.808	3.63251e-05	231.799	3.72856e-05
																	-26	255	3.65792e-05										233.969	3.55136e-05	231.937	3.6305e-05	231.927	3.72701e-05
																	-27	255	3.79421e-05										234.097	3.55304e-05	232.065	3.6298e-05	232.056	3.72939e-05
																	-28	255	3.94377e-05										234.226	3.55239e-05	232.194	3.62994e-05	232.185	3.72791e-05
																	-29	255	4.08365e-05										234.355	3.55187e-05	232.322	3.62982e-05	232.313	3.72816e-05
																	-30	255	4.2292e-05										234.483	3.55276e-05	232.451	3.62998e-05	232.442	3.72744e-05
																	-31	255	4.3771e-05										234.612	3.54933e-05	232.58	3.62854e-05	232.57	3.72778e-05
																	-32	255	4.52107e-05										234.741	3.54892e-05	232.708	3.62702e-05	232.699	3.72648e-05
																	-33	255	4.6549e-05										234.869	3.54775e-05	232.837	3.62838e-05	232.828	3.72896e-05
																	-34	255	4.77974e-05										234.998	3.54831e-05	232.966	3.62922e-05	232.956	3.72535e-05
																	-35	255	4.90839e-05										235.126	3.55088e-05	233.094	3.62863e-05	233.085	3.72546e-05
																	-36	255	4.84562e-05										235.255	3.54826e-05	233.223	3.62851e-05	233.214	3.72432e-05
																	-37	255	5.02619e-05										235.384	3.54594e-05	233.352	3.62927e-05	233.342	3.7247e-05
																	-38	255	5.19888e-05										235.512	3.54725e-05	233.48	3.6279e-05	233.471	3.72489e-05
																	-39	255	5.33778e-05										235.641	3.54832e-05	233.609	3.6237e-05	233.599	3.72342e-05
																	-40	255	5.48133e-05										235.77	3.54761e-05	233.738	3.62595e-05	233.728	3.72585e-05
																	-41	255	5.62612e-05										235.898	3.54693e-05	233.866	3.62575e-05	233.857	3.72462e-05
																	-42	255	5.78696e-05										236.027	3.54748e-05	233.995	3.62671e-05	233.985	3.72324e-05
																	-43	255	5.92937e-05										236.156	3.54687e-05	234.123	3.62469e-05	234.114	3.7256e-05
																	-44	255	6.06653e-05										236.284	3.54682e-05	234.252	3.62401e-05	234.243	3.72556e-05
																	-45	255	6.20119e-05										236.413	3.54792e-05	234.381	3.62244e-05	234.371	3.72353e-05
																	-46	255	6.33808e-05										236.542	3.55094e-05	234.509	3.62341e-05	234.5	3.72287e-05
																	-47	255	6.47464e-05										236.67	3.54572e-05	234.638	3.62124e-05	234.628	3.72462e-05
																	-48	255	6.6069e-05										236.799	3.54571e-05	234.767	3.62246e-05	234.757	3.72237e-05
																	-49	255	6.73023e-05										236.927	3.54695e-05	234.895	3.61844e-05	234.886	3.72214e-05
																	-50	255	6.8556e-05										237.056	3.5451e-05	235.024	3.62179e-05	235.014	3.72085e-05
																	50	270	3.61272e-09										237.185	3.54436e-05	235.153	3.61988e-05	235.143	3.72099e-05
																	49	270	3.58535e-09										237.313	3.54475e-05	235.281	3.61979e-05	235.272	3.72142e-05
																	48	270	3.5635e-09										237.442	3.54494e-05	235.41	3.61874e-05	235.4	3.71793e-05
																	47	270	3.55161e-09										237.571	3.54186e-05	235.538	3.62133e-05	235.529	3.71811e-05
																	46	270	3.536e-09										237.699	3.53819e-05	235.667	3.61866e-05	235.658	3.71829e-05
																	45	270	3.50782e-09										237.828	3.53682e-05	235.796	3.61908e-05	235.786	3.71735e-05
																	44	270	3.49149e-09										237.957	3.53698e-05	235.924	3.61911e-05	235.915	3.71617e-05
																	43	270	3.47846e-09										238.085	3.53838e-05	236.053	3.61967e-05	236.043	3.71791e-05
																	42	270	3.46213e-09										238.214	3.53747e-05	236.182	3.61915e-05	236.172	3.71811e-05
																	41	270	3.4558e-09										238.342	3.53481e-05	236.31	3.61928e-05	236.301	3.71745e-05
																	40	270	3.44938e-09										238.471	3.53451e-05	236.439	3.61951e-05	236.429	3.71654e-05
																	39	270	3.43959e-09										238.6	3.53694e-05	236.568	3.61691e-05	236.558	3.71567e-05
																	38	270	3.42793e-09										238.728	3.53429e-05	236.696	3.61834e-05	236.687	3.72049e-05
																	37	270	3.42439e-09										238.857	3.53321e-05	236.825	3.61687e-05	236.815	3.72211e-05
																	36	270	3.42042e-09										238.986	3.5356e-05	236.954	3.6172e-05	236.944	3.71999e-05
																	35	270	3.41014e-09										239.114	3.53756e-05	237.082	3.61412e-05	237.072	3.7203e-05
																	34	270	3.40499e-09										239.243	3.53926e-05	237.211	3.61192e-05	237.201	3.72103e-05
																	33	270	3.40761e-09										239.372	3.54027e-05	237.339	3.61292e-05	237.33	3.72136e-05
																	32	270	3.39848e-09										239.5	3.53802e-05	237.468	3.61387e-05	237.458	3.71702e-05
																	31	270	3.40347e-09										239.629	3.53697e-05	237.597	3.61376e-05	237.587	3.71415e-05
																	30	270	3.40387e-09										239.758	3.53972e-05	237.725	3.61231e-05	237.716	3.7161e-05
																	29	270	3.40762e-09										239.886	3.53387e-05	237.854	3.61433e-05	237.844	3.71423e-05
																	28	270	3.42789e-09										240.015	3.53499e-05	237.983	3.61023e-05	237.973	3.71479e-05
																	27	270	3.45721e-09										240.143	3.53665e-05	238.111	3.61085e-05	238.101	3.71542e-05
																	26	270	3.53496e-09										240.272	3.53586e-05	238.24	3.60888e-05	238.23	3.71435e-05
																	25	270	3.63766e-09										240.401	3.53435e-05	238.369	3.60844e-05	238.359	3.71584e-05
																	24	270	3.76052e-09										240.529	3.5344e-05	238.497	3.60957e-05	238.487	3.71164e-05
																	23	270	3.9235e-09										240.658	3.5342e-05	238.626	3.60645e-05	238.616	3.71231e-05
																	22	270	4.18199e-09										240.787	3.53617e-05	238.755	3.6081e-05	238.745	3.71283e-05
																	21	270	4.80091e-09										240.915	3.53413e-05	238.883	3.60893e-05	238.873	3.71212e-05
																	20	270	7.55734e-09										241.044	3.53333e-05	239.012	3.60747e-05	239.002	3.71135e-05
																	19	270	1.12707e-08										241.173	3.53514e-05	239.14	3.60591e-05	239.131	3.7107e-05
																	18	270	1.85703e-08										241.301	3.53329e-05	239.269	3.60517e-05	239.259	3.70949e-05
																	17	270	3.03402e-08										241.43	3.53341e-05	239.398	3.60448e-05	239.388	3.7102e-05
																	16	270	4.84584e-08										241.558	3.53411e-05	239.526	3.60398e-05	239.516	3.71052e-05
																	15	270	9.86026e-08										241.687	3.53419e-05	239.655	3.60509e-05	239.645	3.70922e-05
																	14	270	1.50942e-07										241.816	3.53306e-05	239.784	3.60547e-05	239.774	3.70883e-05
																	13	270	2.25956e-07										241.944	3.53335e-05	239.912	3.60464e-05	239.902	3.70919e-05
																	12	270	3.30659e-07										242.073	3.534e-05	240.041	3.60349e-05	240.031	3.70983e-05
																	11	270	4.72218e-07										242.202	3.53555e-05	240.17	3.60561e-05	240.16	3.70829e-05
																	10	270	7.63062e-07										242.33	3.5346e-05	240.298	3.60523e-05	240.288	3.70693e-05
																	9	270	1.0292e-06										242.459	3.53271e-05	240.427	3.60527e-05	240.417	3.70445e-05
																	8	270	1.33641e-06										242.588	3.53247e-05	240.555	3.60442e-05	240.545	3.70506e-05
																	7	270	1.72647e-06										242.716	3.53237e-05	240.684	3.60395e-05	240.674	3.70611e-05
																	6	270	2.16017e-06										242.845	3.53237e-05	240.813	3.60328e-05	240.803	3.70453e-05
																	5	270	2.67108e-06										242.974	3.52989e-05	240.941	3.60027e-05	240.931	3.70305e-05
																	4	270	3.26188e-06										243.102	3.52763e-05	241.07	3.60138e-05	241.06	3.70187e-05
																	3	270	3.92048e-06										243.231	3.52808e-05	241.199	3.6053e-05	241.189	3.69755e-05
																	2	270	4.67547e-06										243.359	3.52832e-05	241.327	3.60514e-05	241.317	3.70102e-05
																	1	270	5.69905e-06										243.488	3.52803e-05	241.456	3.60536e-05	241.446	3.698e-05
																	0	270	6.62576e-06										243.617	3.52769e-05	241.585	3.60379e-05	241.575	3.69888e-05
																	-1	270	7.58132e-06										243.745	3.5281e-05	241.713	3.60071e-05	241.703	3.69744e-05
																	-2	270	8.55754e-06										243.874	3.5248e-05	241.842	3.60053e-05	241.832	3.6994e-05
																	-3	270	9.53972e-06										244.003	3.52836e-05	241.971	3.60224e-05	241.96	3.69687e-05
																	-4	270	1.05534e-05										244.131	3.52347e-05	242.099	3.60158e-05	242.089	3.69909e-05
																	-5	270	1.16179e-05										244.26	3.52434e-05	242.228	3.59919e-05	242.218	3.70005e-05
																	-6	270	1.26641e-05										244.389	3.52563e-05	242.356	3.60113e-05	242.346	3.69924e-05
																	-7	270	1.36693e-05										244.517	3.51845e-05	242.485	3.60013e-05	242.475	3.69867e-05
																	-8	270	1.46186e-05										244.646	3.5199e-05	242.614	3.60272e-05	242.604	3.69799e-05
																	-9	270	1.54401e-05										244.774	3.52116e-05	242.742	3.5997e-05	242.732	3.70094e-05
																	-10	270	1.62869e-05										244.903	3.52103e-05	242.871	3.59914e-05	242.861	3.69936e-05
																	-11	270	1.71718e-05										245.032	3.51863e-05	243	3.59847e-05	242.989	3.69801e-05
																	-12	270	1.81056e-05										245.16	3.51878e-05	243.128	3.60025e-05	243.118	3.69802e-05
																	-13	270	1.89856e-05										245.289	3.51781e-05	243.257	3.59846e-05	243.247	3.69773e-05
																	-14	270	1.98287e-05										245.418	3.51804e-05	243.386	3.5977e-05	243.375	3.69419e-05
																	-15	270	2.07455e-05										245.546	3.51876e-05	243.514	3.59468e-05	243.504	3.69437e-05
																	-16	270	2.16679e-05										245.675	3.51702e-05	243.643	3.59325e-05	243.633	3.69468e-05
																	-17	270	2.27513e-05										245.804	3.51569e-05	243.771	3.59538e-05	243.761	3.69419e-05
																	-18	270	2.38392e-05										245.932	3.51558e-05	243.9	3.59481e-05	243.89	3.69162e-05
																	-19	270	2.49673e-05										246.061	3.51528e-05	244.029	3.5911e-05	244.019	3.6916e-05
																	-20	270	2.6167e-05										246.189	3.51675e-05	244.157	3.59121e-05	244.147	3.69007e-05
																	-21	270	2.74334e-05										246.318	3.51547e-05	244.286	3.59025e-05	244.276	3.69262e-05
																	-22	270	2.86827e-05										246.447	3.51525e-05	244.415	3.59237e-05	244.404	3.69065e-05
																	-23	270	2.99595e-05										246.575	3.5127e-05	244.543	3.59059e-05	244.533	3.69007e-05
																	-24	270	3.13622e-05										246.704	3.50957e-05	244.672	3.59135e-05	244.662	3.69104e-05
																	-25	270	3.26647e-05										246.833	3.50939e-05	244.801	3.58963e-05	244.79	3.68843e-05
																	-26	270	3.40737e-05										246.961	3.51036e-05	244.929	3.59026e-05	244.919	3.68479e-05
																	-27	270	3.54786e-05										247.09	3.50953e-05	245.058	3.58929e-05	245.048	3.68574e-05
																	-28	270	3.69267e-05										247.219	3.50982e-05	245.187	3.59205e-05	245.176	3.68837e-05
																	-29	270	3.84647e-05										247.347	3.51053e-05	245.315	3.59282e-05	245.305	3.68526e-05
																	-30	270	3.99304e-05										247.476	3.50969e-05	245.444	3.59306e-05	245.434	3.68641e-05
																	-31	270	4.14528e-05										247.604	3.50899e-05	245.572	3.59024e-05	245.562	3.68685e-05
																	-32	270	4.28552e-05										247.733	3.50885e-05	245.701	3.59108e-05	245.691	3.68785e-05
																	-33	270	4.42794e-05										247.862	3.50787e-05	245.83	3.58724e-05	245.819	3.6867e-05
																	-34	270	4.56146e-05										247.99	3.50868e-05	245.958	3.58759e-05	245.948	3.68785e-05
																	-35	270	4.69923e-05										248.119	3.50834e-05	246.087	3.5873e-05	246.077	3.69056e-05
																	-36	270	4.84499e-05										248.248	3.50865e-05	246.216	3.58668e-05	246.205	3.68648e-05
																	-37	270	4.98883e-05										248.376	3.50969e-05	246.344	3.58585e-05	246.334	3.68473e-05
																	-38	270	4.96539e-05										248.505	3.50756e-05	246.473	3.58665e-05	246.463	3.68421e-05
																	-39	270	5.15345e-05										248.633	3.50599e-05	246.602	3.58854e-05	246.591	3.68151e-05
																	-40	270	5.29452e-05										248.762	3.50531e-05	246.73	3.58668e-05	246.72	3.68073e-05
																	-41	270	5.44997e-05										248.891	3.50736e-05	246.859	3.58423e-05	246.849	3.67937e-05
																	-42	270	5.59595e-05										249.019	3.50483e-05	246.988	3.58611e-05	246.977	3.68041e-05
																	-43	270	5.74478e-05										249.148	3.50657e-05	247.116	3.58565e-05	247.106	3.68161e-05
																	-44	270	5.89828e-05										249.277	3.50597e-05	247.245	3.58393e-05	247.234	3.68087e-05
																	-45	270	6.04664e-05										249.405	3.50483e-05	247.373	3.58342e-05	247.363	3.67964e-05
																	-46	270	6.19306e-05										249.534	3.50484e-05	247.502	3.58182e-05	247.492	3.67651e-05
																	-47	270	6.33075e-05										249.663	3.50581e-05	247.631	3.5801e-05	247.62	3.67842e-05
																	-48	270	6.46663e-05										249.791	3.50514e-05	247.759	3.58082e-05	247.749	3.67679e-05
																	-49	270	6.60655e-05										249.92	3.50405e-05	247.888	3.58159e-05	247.878	3.67941e-05
																	-50	270	6.74203e-05										250.048	3.5054e-05	248.017	3.58146e-05	248.006	3.67852e-05
																	50	285	3.70691e-09										250.177	3.50046e-05	248.145	3.58199e-05	248.135	3.67689e-05
																	49	285	3.68375e-09										250.306	3.50272e-05	248.274	3.58119e-05	248.264	3.67739e-05
																	48	285	3.65662e-09										250.434	3.50591e-05	248.403	3.5802e-05	248.392	3.67547e-05
																	47	285	3.64097e-09										250.563	3.50179e-05	248.531	3.57899e-05	248.521	3.67504e-05
																	46	285	3.61604e-09										250.692	3.50255e-05	248.66	3.57881e-05	248.65	3.67382e-05
																	45	285	3.60277e-09										250.82	3.50118e-05	248.789	3.58081e-05	248.778	3.67317e-05
																	44	285	3.58378e-09												248.917	3.57944e-05	248.907	3.67325e-05
																	43	285	3.57266e-09												249.046	3.57987e-05	249.035	3.6745e-05
																	42	285	3.55231e-09												249.174	3.57869e-05	249.164	3.67381e-05
																	41	285	3.53949e-09												249.303	3.57765e-05	249.293	3.67351e-05
																	40	285	3.53343e-09												249.432	3.57696e-05	249.421	3.67425e-05
																	39	285	3.51301e-09												249.56	3.57722e-05	249.55	3.67151e-05
																	38	285	3.50555e-09												249.689	3.57849e-05	249.679	3.67287e-05
																	37	285	3.48705e-09												249.818	3.57739e-05	249.807	3.67036e-05
																	36	285	3.48793e-09												249.946	3.5765e-05	249.936	3.67353e-05
																	35	285	3.47767e-09												250.075	3.57339e-05	250.065	3.67332e-05
																	34	285	3.48189e-09												250.204	3.57473e-05	250.193	3.66935e-05
																	33	285	3.50674e-09												250.332	3.57575e-05	250.322	3.67067e-05
																	32	285	3.54658e-09												250.461	3.57458e-05	250.451	3.67117e-05
																	31	285	3.61387e-09												250.589	3.57312e-05	250.579	3.66798e-05
																	30	285	3.70218e-09												250.718	3.57288e-05	250.708	3.66738e-05
																	29	285	3.81473e-09												250.847	3.57393e-05	250.836	3.66771e-05
																	28	285	3.95383e-09												250.975	3.5746e-05	250.965	3.66809e-05
																	27	285	4.18244e-09												251.104	3.57421e-05	251.094	3.66644e-05
																	26	285	4.66001e-09												251.233	3.57249e-05	251.222	3.6671e-05
																	25	285	7.15636e-09												251.361	3.57197e-05	251.351	3.66715e-05
																	24	285	1.16633e-08												251.49	3.56987e-05	251.48	3.66335e-05
																	23	285	1.96583e-08												251.619	3.56889e-05	251.608	3.66447e-05
																	22	285	3.30887e-08												251.747	3.56807e-05	251.737	3.6664e-05
																	21	285	8.25165e-08												251.876	3.56798e-05	251.865	3.66418e-05
																	20	285	1.32951e-07												252.005	3.56782e-05	251.994	3.66573e-05
																	19	285	2.08931e-07												252.133	3.56895e-05	252.123	3.66473e-05
																	18	285	3.15122e-07												252.262	3.57161e-05	252.251	3.66467e-05
																	17	285	4.56657e-07												252.39	3.57038e-05	252.38	3.66303e-05
																	16	285	7.66424e-07												252.519	3.57228e-05	252.509	3.66275e-05
																	15	285	1.03381e-06												252.648	3.57266e-05	252.637	3.66351e-05
																	14	285	1.35701e-06												252.776	3.5681e-05	252.766	3.66319e-05
																	13	285	1.74532e-06												252.905	3.56833e-05	252.895	3.66159e-05
																	12	285	2.21234e-06												253.034	3.57105e-05	253.023	3.66259e-05
																	11	285	2.75295e-06												253.162	3.56771e-05	253.152	3.66291e-05
																	10	285	3.1744e-06												253.291	3.56942e-05	253.28	3.66263e-05
																	9	285	3.8044e-06												253.42	3.56873e-05	253.409	3.66214e-05
																	8	285	4.51131e-06												253.548	3.5669e-05	253.538	3.65957e-05
																	7	285	5.58207e-06												253.677	3.56731e-05	253.666	3.65703e-05
																	6	285	6.51536e-06												253.806	3.56753e-05	253.795	3.65976e-05
																	5	285	7.50907e-06												253.934	3.56832e-05	253.924	3.65865e-05
																	4	285	8.56247e-06												254.063	3.56565e-05	254.052	3.66174e-05
																	3	285	9.62645e-06												254.191	3.56624e-05	254.181	3.65781e-05
																	2	285	1.07028e-05												254.32	3.56363e-05	254.309	3.65719e-05
																	1	285	1.1794e-05												254.449	3.56522e-05	254.438	3.65958e-05
																	0	285	1.28465e-05												254.577	3.56504e-05	254.567	3.65607e-05
																	-1	285	1.38889e-05												254.706	3.56405e-05	254.695	3.65735e-05
																	-2	285	1.49446e-05												254.835	3.56299e-05	254.824	3.6571e-05
																	-3	285	1.57601e-05												254.963	3.56059e-05	254.953	3.65736e-05
																	-4	285	1.66916e-05												255.092	3.56194e-05	255.081	3.65865e-05
																	-5	285	1.7613e-05												255.221	3.56255e-05	255.21	3.65717e-05
																	-6	285	1.84791e-05												255.349	3.56254e-05	255.338	3.65282e-05
																	-7	285	1.93481e-05												255.478	3.56008e-05	255.467	3.65346e-05
																	-8	285	2.02165e-05												255.607	3.55991e-05	255.596	3.65203e-05
																	-9	285	2.09641e-05												255.735	3.55884e-05	255.724	3.65271e-05
																	-10	285	2.1842e-05												255.864	3.56419e-05	255.853	3.65293e-05
																	-11	285	2.26985e-05												255.992	3.56058e-05	255.982	3.65109e-05
																	-12	285	2.34613e-05												256.121	3.56162e-05	256.11	3.65037e-05
																	-13	285	2.41373e-05												256.25	3.55982e-05	256.239	3.65033e-05
																	-14	285	2.49039e-05												256.378	3.55936e-05	256.368	3.64935e-05
																	-15	285	2.58307e-05												256.507	3.55949e-05	256.496	3.64783e-05
																	-16	285	2.68034e-05												256.636	3.55797e-05	256.625	3.64934e-05
																	-17	285	2.79041e-05												256.764	3.55772e-05	256.754	3.64765e-05
																	-18	285	2.90181e-05												256.893	3.555e-05	256.882	3.64846e-05
																	-19	285	3.00686e-05												257.022	3.55551e-05	257.011	3.64804e-05
																	-20	285	3.12425e-05												257.15	3.55269e-05	257.139	3.64789e-05
																	-21	285	3.23632e-05												257.279	3.5535e-05	257.268	3.6461e-05
																	-22	285	3.35623e-05												257.408	3.55464e-05	257.397	3.64396e-05
																	-23	285	3.48695e-05												257.536	3.55339e-05	257.525	3.64815e-05
																	-24	285	3.61187e-05												257.665	3.55427e-05	257.654	3.64577e-05
																	-25	285	3.73372e-05												257.793	3.55333e-05	257.783	3.64603e-05
																	-26	285	3.8632e-05												257.922	3.55548e-05	257.911	3.64688e-05
																	-27	285	3.99313e-05												258.051	3.55356e-05	258.04	3.64453e-05
																	-28	285	4.13151e-05												258.179	3.5523e-05	258.169	3.64256e-05
[truncated: 527 more rows]
[truncated: 13 more columns]
